# Supplementary material for: Virulent PB1-F2 residues: effects on fitness of H1N1 influenza A virus in mice and changes during evolution of human influenza A viruses
Source: Sci Rep. 2018 May 10;8:7474. doi: 10.1038/s41598-018-25707-y (PMC5945659; doi:10.1038/s41598-018-25707-y)
Supplement: Supplementary file 2 — Supplementary Dataset 1 [file 41598_2018_25707_MOESM2_ESM.xls]

## Sheet: Acknowledge Table
Virulent PB1-F2 residues: effects on fitness of H1N1 influenza A virus in mice and changes during evolution of human influenza A viruses Running title: influenza A PB1-F2 virulence Irina V. Alymova,1 Jonathan A. McCullers, 2 Ram P. Kamal,1,5 Peter Vogel,4 Amanda M. Green,3a Shane Gansebom,3b & Ian A. York1 1Influenza Division, National Center for Immunization & Respiratory Diseases, Centers for D…
All submitters of data may be contacted directly via the GISAID website www.gisaid.org
Segment ID	Segment	Country	Collection date	Isolate name	Originating Lab	Submitting Lab	Authors
EPI680468	PB1	Peru	2015-Jul-10	A/Peru/51/2015	US NAMRU-6	Centers for Disease Control and Prevention
EPI680460	PB1	Pakistan	2015-Nov-14	A/Pakistan/336/2015	National Institute of Health	Centers for Disease Control and Prevention
EPI680452	PB1	United States	2015-Nov-26	A/Massachusetts/30/2015	Massachusetts Department of Public Health	Centers for Disease Control and Prevention
EPI680444	PB1	United States	2015-Aug-29	A/Massachusetts/24/2015	Massachusetts Department of Public Health	Centers for Disease Control and Prevention
EPI680412	PB1	United States	2015-Oct-29	A/Illinois/20/2015	Illinois Department of Public Health-Chicago	Centers for Disease Control and Prevention
EPI680396	PB1	Hong Kong (SAR)	2015-Oct-05	A/Hong Kong/15581/2015	Government Virus Unit	Centers for Disease Control and Prevention
EPI680372	PB1	United States	2015-Oct-28	A/Florida/88/2015	Florida Department of Health-Jacksonville	Centers for Disease Control and Prevention
EPI680364	PB1	United States	2015-Nov-22	A/Colorado/20/2015	Colorado Department of Health Lab	Centers for Disease Control and Prevention
EPI680356	PB1	United States	2015-Nov-12	A/Colorado/18/2015	Colorado Department of Health Lab	Centers for Disease Control and Prevention
EPI680341	PB1	United States	2015-Jan-01	A/Colorado/14/2015	Colorado Department of Health Lab	Centers for Disease Control and Prevention
EPI680311	PB1	Bangladesh	2015-Aug-06	A/Bangladesh/3006/2015	Institute of Epidemiology Disease Control and Research (IEDCR) & Bangladesh National Influenza Centre (NIC)	Centers for Disease Control and Prevention
EPI680303	PB1	United States	2015-Nov-05	A/Arkansas/10/2015	Arkansas Children's Hospital	Centers for Disease Control and Prevention
EPI680295	PB1	Canada	2015-Sep-28	A/Alberta/RV2376/2015	National Microbiology Laboratory, Health Canada	Centers for Disease Control and Prevention
EPI680287	PB1	United States	2015-Nov-02	A/Alaska/263/2015	Alaska State Virology Lab	Centers for Disease Control and Prevention
EPI679298	PB1	United Kingdom	2015-Nov-17	A/England/364/2015	Microbiology Services Colindale, Public Health England	Microbiology Services Colindale, Public Health England	Galiano,M.
EPI679285	PB1	United Kingdom	2015-Nov-18	A/England/54780039/2015	Microbiology Services Colindale, Public Health England	Microbiology Services Colindale, Public Health England	Galiano,M.
EPI679243	PB1	United Kingdom	2015-Oct-26	A/England/357/2015	Microbiology Services Colindale, Public Health England	Microbiology Services Colindale, Public Health England	Galiano,M.
EPI679235	PB1	United Kingdom	2015-Oct-19	A/England/54480152/2015	Microbiology Services Colindale, Public Health England	Microbiology Services Colindale, Public Health England	Galiano,M.
EPI679219	PB1	United Kingdom	2015-Oct-16	A/England/353/2015	Microbiology Services Colindale, Public Health England	Microbiology Services Colindale, Public Health England	Galiano,M.
EPI679183	PB1	United Kingdom	2015-Oct-03	A/England/340/2015	Microbiology Services Colindale, Public Health England	Microbiology Services Colindale, Public Health England	Galiano,M.
EPI679149	PB1	United Kingdom	2015-Aug-28	A/England/53640770/2015	Microbiology Services Colindale, Public Health England	Microbiology Services Colindale, Public Health England	Galiano,M.
EPI679006	PB1	Nigeria	2015-Sep-21	A/Nigeria/306/2015	National Influenza Reference Laboratory	Centers for Disease Control and Prevention
EPI678998	PB1	Bangladesh	2015-Aug-08	A/Bangladesh/814005/2015	Institute of Epidemiology Disease Control and Research (IEDCR) & Bangladesh National Influenza Centre (NIC)	Centers for Disease Control and Prevention
EPI678990	PB1	United States	2015-Nov-16	A/Illinois/23/2015	Illinois Department of Public Health-Chicago	Centers for Disease Control and Prevention
EPI678968	PB1	United States	2015-Nov-21	A/Colorado/22/2015	Colorado Department of Health Lab	Centers for Disease Control and Prevention
EPI678952	PB1	Nigeria	2015-Oct-13	A/Nigeria/414/2015	National Influenza Reference Laboratory	Centers for Disease Control and Prevention
EPI677968	PB1	United Kingdom	2014-Feb-24	A/England/41420361/2014	Microbiology Services Colindale, Public Health England	Microbiology Services Colindale, Public Health England	Galiano,M.
EPI677952	PB1	United Kingdom	2014-Feb-25	A/England/41420357/2014	Microbiology Services Colindale, Public Health England	Microbiology Services Colindale, Public Health England	Galiano,M.
EPI677944	PB1	United Kingdom	2014-Feb-27	A/England/41420356/2014	Microbiology Services Colindale, Public Health England	Microbiology Services Colindale, Public Health England	Galiano,M.
EPI677936	PB1	United Kingdom	2014-Mar-07	A/England/41420355/2014	Microbiology Services Colindale, Public Health England	Microbiology Services Colindale, Public Health England	Galiano,M.
EPI677891	PB1	United Kingdom	2014-Feb-24	A/England/41420347/2014	Microbiology Services Colindale, Public Health England	Microbiology Services Colindale, Public Health England	Galiano,M.
EPI677875	PB1	United Kingdom	2014-Feb-28	A/England/41420345/2014	Microbiology Services Colindale, Public Health England	Microbiology Services Colindale, Public Health England	Galiano,M.
EPI677867	PB1	United Kingdom	2014-Feb-28	A/England/476/2014	Microbiology Services Colindale, Public Health England	Microbiology Services Colindale, Public Health England	Galiano,M.
EPI677819	PB1	United Kingdom	2014-Feb-17	A/England/178/2014	Microbiology Services Colindale, Public Health England	Microbiology Services Colindale, Public Health England	Galiano,M.
EPI677811	PB1	United Kingdom	2014-Feb-14	A/England/40800135/2014	Microbiology Services Colindale, Public Health England	Microbiology Services Colindale, Public Health England	Galiano,M.
EPI677803	PB1	United Kingdom	2014-Feb-05	A/England/129/2014	Microbiology Services Colindale, Public Health England	Microbiology Services Colindale, Public Health England	Galiano,M.
EPI677779	PB1	United Kingdom	2014-Jan-12	A/England/40380620/2014	Microbiology Services Colindale, Public Health England	Microbiology Services Colindale, Public Health England	Galiano,M.
EPI677771	PB1	United Kingdom	2014-Jan-09	A/England/20/2014	Microbiology Services Colindale, Public Health England	Microbiology Services Colindale, Public Health England	Galiano,M.
EPI677739	PB1	United Kingdom	2014-Jan-06	A/England/6/2014	Microbiology Services Colindale, Public Health England	Microbiology Services Colindale, Public Health England	Galiano,M.
EPI677723	PB1	United Kingdom	2013-Dec-12	A/England/665/2013	Microbiology Services Colindale, Public Health England	Microbiology Services Colindale, Public Health England	Galiano,M.
EPI677715	PB1	United Kingdom	2013-Dec-08	A/England/660/2013	Microbiology Services Colindale, Public Health England	Microbiology Services Colindale, Public Health England	Galiano,M.
EPI677707	PB1	United Kingdom	2013-Nov-10	A/England/34700586/2013	Microbiology Services Colindale, Public Health England	Microbiology Services Colindale, Public Health England	Galiano,M.
EPI677683	PB1	United Kingdom	2013-Sep-30	A/England/621/2013	Microbiology Services Colindale, Public Health England	Microbiology Services Colindale, Public Health England	Galiano,M.
EPI676486	PB1	Bangladesh	2015-Aug-05	A/Bangladesh/14004/2015	Institute of Epidemiology Disease Control and Research (IEDCR) & Bangladesh National Influenza Centre (NIC)	Centers for Disease Control and Prevention
EPI676471	PB1	United States	2015-Oct-04	A/Michigan/64/2015	Michigan Department of Community Health	Centers for Disease Control and Prevention
EPI676447	PB1	United States	2015-Oct-04	A/Michigan/64/2015	Michigan Department of Community Health	Centers for Disease Control and Prevention
EPI676431	PB1	United States	2015-Nov-03	A/Michigan/68/2015	Michigan Department of Community Health	Centers for Disease Control and Prevention
EPI676422	PB1	Hong Kong (SAR)	2015-Oct-05	A/Hong Kong/15581/2015	Government Virus Unit	Centers for Disease Control and Prevention
EPI675804	PB1	Hong Kong (SAR)	2015-Oct-08	A/Hong Kong/15587/2015	Government Virus Unit	Centers for Disease Control and Prevention
EPI675065	PB1	United States	2015-Nov-06	A/Virginia/297/2015	University of Virginia, Medical Labs/Microbiology	Centers for Disease Control and Prevention
EPI675023	PB1	United States	2015-Oct-13	A/Connecticut/05/2015	Connecticut Department. of Public Health	Centers for Disease Control and Prevention
EPI675003	PB1	Peru	2015-Aug-03	A/Peru/55/2015	US NAMRU-6	Centers for Disease Control and Prevention
EPI674979	PB1	Peru	2015-Jul-23	A/Peru/59/2015	US NAMRU-6	Centers for Disease Control and Prevention
EPI674963	PB1	Bangladesh	2015-Aug-17	A/Bangladesh/20007/2015	Institute of Epidemiology Disease Control and Research (IEDCR) & Bangladesh National Influenza Centre (NIC)	Centers for Disease Control and Prevention
EPI674955	PB1	United States	2015-Oct-28	A/Ohio/30/2015	Ohio Department of Health Laboratories	Centers for Disease Control and Prevention
EPI674820	PB1	Sweden	2015-Nov-12	A/Sweden/35/2015		Swedish Institute for Infectious Disease Control
EPI674788	PB1	Sweden	2015-Nov-11	A/Stockholm/51/2015		Swedish Institute for Infectious Disease Control
EPI674748	PB1	Sweden	2015-Oct-24	A/Stockholm/48/2015		Swedish Institute for Infectious Disease Control
EPI674740	PB1	Sweden	2015-Oct-22	A/Stockholm/47/2015		Swedish Institute for Infectious Disease Control
EPI673052	PB1	United States	2015-Oct-05	A/Michigan/63/2015	Michigan Department of Community Health	Centers for Disease Control and Prevention
EPI673044	PB1	Bangladesh	2015-Aug-18	A/Bangladesh/802005/2015	Institute of Epidemiology Disease Control and Research (IEDCR) & Bangladesh National Influenza Centre (NIC)	Centers for Disease Control and Prevention
EPI672260	PB1	Bangladesh	2015-Aug-08	A/Bangladesh/2002/2015	Institute of Epidemiology Disease Control and Research (IEDCR) & Bangladesh National Influenza Centre (NIC)	Centers for Disease Control and Prevention
EPI672239	PB1	Bangladesh	2015-Aug-22	A/Bangladesh/4006/2015	Institute of Epidemiology Disease Control and Research (IEDCR) & Bangladesh National Influenza Centre (NIC)	Centers for Disease Control and Prevention
EPI672231	PB1	United States	2015-Oct-08	A/Delaware/42/2015	Delaware Public Health Lab	Centers for Disease Control and Prevention
EPI672223	PB1	Bangladesh	2015-Aug-06	A/Bangladesh/4004/2015	Institute of Epidemiology Disease Control and Research (IEDCR) & Bangladesh National Influenza Centre (NIC)	Centers for Disease Control and Prevention
EPI672215	PB1	Bangladesh	2015-Aug-25	A/Bangladesh/15007/2015	Institute of Epidemiology Disease Control and Research (IEDCR) & Bangladesh National Influenza Centre (NIC)	Centers for Disease Control and Prevention
EPI672207	PB1	United States	2015-Sep-12	A/California/90/2015	California Department of Health Services	Centers for Disease Control and Prevention
EPI672196	PB1	Bangladesh	2015-Aug-05	A/Bangladesh/5002/2015	Institute of Epidemiology Disease Control and Research (IEDCR) & Bangladesh National Influenza Centre (NIC)	Centers for Disease Control and Prevention
EPI672180	PB1	United States	2015-Oct-05	A/Michigan/57/2015	Michigan Department of Community Health	Centers for Disease Control and Prevention
EPI669747	PB1	Argentina	2015-Jul-08	A/Argentina/11551/2015	CEMIC University Hospital	Centers for Disease Control and Prevention
EPI669740	PB1	Mexico	2015-Mar-23	A/Mexico/1374/2015	Laboratorio de Virus Respiratorio	Centers for Disease Control and Prevention
EPI668472	PB1	Indonesia	2015-Apr-29	A/Indonesia/Nihrdi-Diy152/2015	Ministry of Health, NIHRD	Centers for Disease Control and Prevention
EPI668414	PB1	United States	2015-Jul-23	A/Indiana/15/2015	Indiana State Department of Health Laboratories	Centers for Disease Control and Prevention
EPI668406	PB1	Chile	2015-Jun-05	A/Concepcion/39751/2015	Instituto de Salud Publica de Chile	Centers for Disease Control and Prevention
EPI668398	PB1	Brazil	2015-Jul-04	A/Brazil/2051/2015	Instituto Adolfo Lutz	Centers for Disease Control and Prevention
EPI662608	PB1	United States	2015-Sep-10	A/Michigan/51/2015	Michigan Department of Community Health	Centers for Disease Control and Prevention
EPI662343	PB1	Indonesia	2015-Feb-16	A/Indonesia/Nihrd-Mks101/2015	Ministry of Health, NIHRD	Centers for Disease Control and Prevention
EPI651864	PB1	Argentina	2015-Aug-04	A/Argentina/262/2015	Instituto Nacional de Enfermedades Infecciosas	Centers for Disease Control and Prevention
EPI651853	PB1	Argentina	2015-Jun-19	A/Argentina/36/2015	Instituto Nacional de Enfermedades Infecciosas	Centers for Disease Control and Prevention
EPI651845	PB1	Argentina	2015-Jul-31	A/Argentina/244/2015	Instituto Nacional de Enfermedades Infecciosas	Centers for Disease Control and Prevention
EPI651837	PB1	Argentina	2015-Jan-01	A/Argentina/11629/2015	CEMIC University Hospital	Centers for Disease Control and Prevention
EPI651829	PB1	Argentina	2015-Jul-16	A/Argentina/115/2015	Instituto Nacional de Enfermedades Infecciosas	Centers for Disease Control and Prevention
EPI643461	PB1	Paraguay	2015-Jul-05	A/Paraguay/1164/2015	Central Laboratory of Public Health	Centers for Disease Control and Prevention
EPI643453	PB1	Paraguay	2015-Jun-04	A/Paraguay/5487/2015	Central Laboratory of Public Health	Centers for Disease Control and Prevention
EPI643445	PB1	Australia	2015-Mar-12	A/Brisbane/35/2015	WHO Collaborating Centre for Reference and Research on Influenza	Centers for Disease Control and Prevention
EPI643437	PB1	Paraguay	2015-Jun-04	A/Paraguay/5333/2015	Central Laboratory of Public Health	Centers for Disease Control and Prevention
EPI643399	PB1	Dominica	2015-Mar-23	A/Dominica/676/2015	Caribbean Epidemiology Center	Centers for Disease Control and Prevention
EPI643391	PB1	United States	2015-Jul-09	A/Minnesota/32/2015	Minnesota Department of Health	Centers for Disease Control and Prevention
EPI643383	PB1	United States	2015-Jul-23	A/Indiana/15/2015	Indiana State Department of Health Laboratories	Centers for Disease Control and Prevention
EPI643375	PB1	Lao, People's Democratic Republic	2015-Apr-20	A/Laos/389/2015	National Center for Laboratory and Epidemiology	Centers for Disease Control and Prevention
EPI643344	PB1	Martinique	2015-Mar-06	A/Martinique/2084/2015	National Influenza Center French Guiana and French Indies	Centers for Disease Control and Prevention
EPI643314	PB1	Japan	2015-Feb-02	A/Yokohama/50/2015	National Institute of Infectious Diseases (NIID)	Centers for Disease Control and Prevention
EPI643298	PB1	Russian Federation	2015-Apr-23	A/Kmao/01/2015	State Research Center of Virology and Biotechnology (VECTOR)	Centers for Disease Control and Prevention
EPI643290	PB1	Guadeloupe	2015-Feb-09	A/Guadeloupe/9148/2015	National Influenza Center French Guiana and French Indies	Centers for Disease Control and Prevention
EPI643242	PB1	Bangladesh	2015-May-17	A/Bangladesh/9511/2015	Institute of Epidemiology Disease Control and Research (IEDCR) & Bangladesh National Influenza Centre (NIC)	Centers for Disease Control and Prevention
EPI643234	PB1	Bangladesh	2015-May-13	A/Bangladesh/7900/2015	Institute of Epidemiology Disease Control and Research (IEDCR) & Bangladesh National Influenza Centre (NIC)	Centers for Disease Control and Prevention
EPI642563	PB1	Sweden	2015-Aug-12	A/Stockholm/39/2015		Swedish Institute for Infectious Disease Control
EPI638960	PB1	El Salvador	2015-Mar-03	A/El Salvador/240/2015	Contiguo a Hospital Rosales	Centers for Disease Control and Prevention
EPI638952	PB1	Bangladesh	2015-May-22	A/Bangladesh/3094/2015	Institute of Epidemiology Disease Control and Research (IEDCR) & Bangladesh National Influenza Centre (NIC)	Centers for Disease Control and Prevention
EPI638892	PB1	Lao, People's Democratic Republic	2015-May-08	A/Laos/193/2015	National Center for Laboratory and Epidemiology	Centers for Disease Control and Prevention
EPI638880	PB1	Ecuador	2015-Mar-09	A/Ecuador/2375/2015	INSPI	Centers for Disease Control and Prevention
EPI638863	PB1	Lao, People's Democratic Republic	2015-Apr-10	A/Laos/225/2015	National Center for Laboratory and Epidemiology	Centers for Disease Control and Prevention
EPI713934	PB1	Japan	2015-Feb-27	A/SAGA/22/2015	Saga Prefectural Institute of Public Health and Pharmaceutical Research	National Institute of Infectious Diseases (NIID)	Takashita,Emi; Fujisaki,Seiichiro; Shirakura,Masayuki; Watanabe,Shinji; Odagiri,Takato
EPI713898	PB1	Japan	2015-Mar-10	A/YAMAGUCHI/23/2015	Yamaguchi Prefectural Institute of Public Health and Environment	National Institute of Infectious Diseases (NIID)	Takashita,Emi; Fujisaki,Seiichiro; Shirakura,Masayuki; Watanabe,Shinji; Odagiri,Takato
EPI638422	PB1	Chile	2015-May-29	A/Santiago/37244/2015	Instituto de Salud Publica de Chile	Centers for Disease Control and Prevention
EPI638414	PB1	Chile	2015-Jun-05	A/Concepcion/39751/2015	Instituto de Salud Publica de Chile	Centers for Disease Control and Prevention
EPI638406	PB1	Dominica	2015-Mar-08	A/Dominica/525/2015	Caribbean Epidemiology Center	Centers for Disease Control and Prevention
EPI638390	PB1	Dominican Republic	2015-May-11	A/Dominican Republic/9251/2015	Laboratorio de Investigacion / Centro de Educacion Medica y Amistad Dominico Japones (CEMADOJA)	Centers for Disease Control and Prevention
EPI638382	PB1	Chile	2015-Jun-10	A/Concepcion/39746/2015	Instituto de Salud Publica de Chile	Centers for Disease Control and Prevention
EPI638342	PB1	Dominican Republic	2015-May-21	A/Dominican Republic/9272/2015	Laboratorio de Investigacion / Centro de Educacion Medica y Amistad Dominico Japones (CEMADOJA)	Centers for Disease Control and Prevention
EPI638318	PB1	Dominican Republic	2015-May-19	A/Dominican Republic/9268/2015	Laboratorio de Investigacion / Centro de Educacion Medica y Amistad Dominico Japones (CEMADOJA)	Centers for Disease Control and Prevention
EPI638302	PB1	Chile	2015-Jun-30	A/Concepcion/44319/2015	Instituto de Salud Publica de Chile	Centers for Disease Control and Prevention
EPI782599	PB1	Australia	2015-Jul-02	A/Tasmania/27/2015	Royal Hobart Hospital	WHO Collaborating Centre for Reference and Research on Influenza	Deng,Y-M.; Iannello,P.; Spirason,N.; Lau,H.; Komadina,N.
EPI782604	PB1	Cambodia	2015-Jun-16	A/Cambodia/FSS39385/2015	NAMRU-2, Cambodia	WHO Collaborating Centre for Reference and Research on Influenza	Deng,Y-M.; Iannello,P.; Spirason,N.; Lau,H.; Komadina,N.
EPI633200	PB1	Brazil	2015-Feb-09	A/Brazil/2085/2015	Instituto Adolfo Lutz	Centers for Disease Control and Prevention
EPI632440	PB1	Russian Federation	2015-Feb-02	A/Yaroslavl/3/2015	Ivanovsky Research Institute of Virology RAMS	Centers for Disease Control and Prevention
EPI632432	PB1	Bangladesh	2015-Apr-29	A/Bangladesh/5256/2015	Institute of Epidemiology Disease Control and Research (IEDCR) & Bangladesh National Influenza Centre (NIC)	Centers for Disease Control and Prevention
EPI632416	PB1	Russian Federation	2015-Apr-01	A/Moscow/125/2015	Ivanovsky Research Institute of Virology RAMS	Centers for Disease Control and Prevention
EPI632408	PB1	Dominica	2015-Feb-11	A/Dominica/331/2015	Caribbean Epidemiology Center	Centers for Disease Control and Prevention
EPI632400	PB1	Trinidad and Tobago	2015-Feb-25	A/Trinidad/429/2015	Caribbean Epidemiology Center	Centers for Disease Control and Prevention
EPI632384	PB1	Dominican Republic	2015-May-11	A/Dominican Republic/9252/2015	Laboratorio de Investigacion / Centro de Educacion Medica y Amistad Dominico Japones (CEMADOJA)	Centers for Disease Control and Prevention
EPI632360	PB1	Hong Kong (SAR)	2015-Jun-12	A/Hong Kong/12244/2015	Government Virus Unit	Centers for Disease Control and Prevention
EPI632352	PB1	Dominica	2015-Mar-23	A/Dominica/674/2015	Caribbean Epidemiology Center	Centers for Disease Control and Prevention
EPI632344	PB1	Dominica	2015-Feb-24	A/Dominica/431/2015	Caribbean Epidemiology Center	Centers for Disease Control and Prevention
EPI631480	PB1	Hong Kong (SAR)	2015-Jun-07	A/Hong Kong/11699/2015	Government Virus Unit	Centers for Disease Control and Prevention
EPI631440	PB1	United States	2015-Jul-08	A/Florida/56/2015	Florida Department of Health-Tampa	Centers for Disease Control and Prevention
EPI631432	PB1	Russian Federation	2015-Mar-19	A/Moscow/107/2015	Ivanovsky Research Institute of Virology RAMS	Centers for Disease Control and Prevention
EPI631424	PB1	Bangladesh	2015-Apr-27	A/Bangladesh/1735/2015	Institute of Epidemiology Disease Control and Research (IEDCR) & Bangladesh National Influenza Centre (NIC)	Centers for Disease Control and Prevention
EPI635540	PB1	India	2015-Jan-31	A/India/P1510350/2015	National Institute of Virology	National Institute of Infectious Diseases (NIID)	Takashita,Emi; Fujisaki,Seiichiro; Shirakura,Masayuki; Watanabe,Shinji; Odagiri,Takato
EPI635534	PB1	India	2015-Feb-03	A/India/P1510349/2015	National Institute of Virology	National Institute of Infectious Diseases (NIID)	Takashita,Emi; Fujisaki,Seiichiro; Shirakura,Masayuki; Watanabe,Shinji; Odagiri,Takato
EPI635492	PB1	India	2015-Feb-23	A/India/P153017/2015	National Institute of Virology	National Institute of Infectious Diseases (NIID)	Takashita,Emi; Fujisaki,Seiichiro; Shirakura,Masayuki; Watanabe,Shinji; Odagiri,Takato
EPI635486	PB1	India	2015-Feb-13	A/India/P152122/2015	National Institute of Virology	National Institute of Infectious Diseases (NIID)	Takashita,Emi; Fujisaki,Seiichiro; Shirakura,Masayuki; Watanabe,Shinji; Odagiri,Takato
EPI630367	PB1	Spain	2009-Nov-30	A/Baleares/RR6121/2009	Servicio de Microbiología Hospital Universitario Son Espases	Instituto de Salud Carlos III	Pozo,F.; Ledesma,J.;Calderon,A.; Gonzalez -Esguevillas,M.; Molinero,M.; Casas,I.
EPI629303	PB1	Russian Federation	2015-Mar-11	A/Moscow/92/2015	Ivanovsky Research Institute of Virology RAMS	Centers for Disease Control and Prevention
EPI629295	PB1	Russian Federation	2015-Mar-04	A/Moscow/91/2015	Ivanovsky Research Institute of Virology RAMS	Centers for Disease Control and Prevention
EPI629287	PB1	Bangladesh	2015-May-07	A/Bangladesh/13005/2015	Institute of Epidemiology Disease Control and Research (IEDCR) & Bangladesh National Influenza Centre (NIC)	Centers for Disease Control and Prevention
EPI629279	PB1	Bangladesh	2015-Apr-17	A/Bangladesh/1110/2015	Institute of Epidemiology Disease Control and Research (IEDCR) & Bangladesh National Influenza Centre (NIC)	Centers for Disease Control and Prevention
EPI629271	PB1	Peru	2015-Apr-07	A/Peru/03/2015	US NAMRU-6	Centers for Disease Control and Prevention
EPI629231	PB1	Peru	2015-Apr-15	A/Peru/04/2015	US NAMRU-6	Centers for Disease Control and Prevention
EPI629223	PB1	Peru	2015-Apr-15	A/Peru/05/2015	US NAMRU-6	Centers for Disease Control and Prevention
EPI629215	PB1	Peru	2015-May-22	A/Peru/16/2015	US NAMRU-6	Centers for Disease Control and Prevention
EPI629207	PB1	El Salvador	2015-Apr-07	A/El Salvador/365/2015	Contiguo a Hospital Rosales	Centers for Disease Control and Prevention
EPI629199	PB1	Bangladesh	2015-Jun-02	A/Bangladesh/9584/2015	Institute of Epidemiology Disease Control and Research (IEDCR) & Bangladesh National Influenza Centre (NIC)	Centers for Disease Control and Prevention
EPI629143	PB1	United States	2015-Jan-28	A/Indiana/08/2015	Indiana State Department of Health Laboratories	Centers for Disease Control and Prevention
EPI629135	PB1	Bangladesh	2015-May-08	A/Bangladesh/3050/2015	Institute of Epidemiology Disease Control and Research (IEDCR) & Bangladesh National Influenza Centre (NIC)	Centers for Disease Control and Prevention
EPI629119	PB1	Bangladesh	2015-May-05	A/Bangladesh/3510/2015	Institute of Epidemiology Disease Control and Research (IEDCR) & Bangladesh National Influenza Centre (NIC)	Centers for Disease Control and Prevention
EPI629095	PB1	Bangladesh	2015-May-03	A/Bangladesh/6891/2015	Institute of Epidemiology Disease Control and Research (IEDCR) & Bangladesh National Influenza Centre (NIC)	Centers for Disease Control and Prevention
EPI628981	PB1	Bangladesh	2015-Apr-25	A/Bangladesh/3505/2015	Institute of Epidemiology Disease Control and Research (IEDCR) & Bangladesh National Influenza Centre (NIC)	Centers for Disease Control and Prevention
EPI628965	PB1	Bangladesh	2015-May-25	A/Bangladesh/3313/2015	Institute of Epidemiology Disease Control and Research (IEDCR) & Bangladesh National Influenza Centre (NIC)	Centers for Disease Control and Prevention
EPI628949	PB1	Bangladesh	2015-Apr-18	A/Bangladesh/5381/2015	Institute of Epidemiology Disease Control and Research (IEDCR) & Bangladesh National Influenza Centre (NIC)	Centers for Disease Control and Prevention
EPI628925	PB1	Bangladesh	2015-May-19	A/Bangladesh/6867/2015	Institute of Epidemiology Disease Control and Research (IEDCR) & Bangladesh National Influenza Centre (NIC)	Centers for Disease Control and Prevention
EPI626297	PB1	Ukraine	2015-Mar-08	A/Ukraine/292/2015	Institute of Epidemiology and Infectious Diseases AMS of Ukraine	Centers for Disease Control and Prevention
EPI626289	PB1	United States	2014-Apr-12	A/Hawaii/12/2014	State of Hawaii Department of Health	Centers for Disease Control and Prevention
EPI626265	PB1	Bangladesh	2015-May-05	A/Bangladesh/3004/2015	Institute of Epidemiology Disease Control and Research (IEDCR) & Bangladesh National Influenza Centre (NIC)	Centers for Disease Control and Prevention
EPI626249	PB1	Bangladesh	2015-May-07	A/Bangladesh/7001/2015	Institute of Epidemiology Disease Control and Research (IEDCR) & Bangladesh National Influenza Centre (NIC)	Centers for Disease Control and Prevention
EPI626241	PB1	Bangladesh	2015-May-11	A/Bangladesh/7002/2015	Institute of Epidemiology Disease Control and Research (IEDCR) & Bangladesh National Influenza Centre (NIC)	Centers for Disease Control and Prevention
EPI626234	PB1	Bangladesh	2015-May-12	A/Bangladesh/2011/2015	Institute of Epidemiology Disease Control and Research (IEDCR) & Bangladesh National Influenza Centre (NIC)	Centers for Disease Control and Prevention
EPI626186	PB1	Bangladesh	2015-May-09	A/Bangladesh/8005/2015	Institute of Epidemiology Disease Control and Research (IEDCR) & Bangladesh National Influenza Centre (NIC)	Centers for Disease Control and Prevention
EPI626162	PB1	Bangladesh	2015-May-11	A/Bangladesh/5004/2015	Institute of Epidemiology Disease Control and Research (IEDCR) & Bangladesh National Influenza Centre (NIC)	Centers for Disease Control and Prevention
EPI626154	PB1	Bangladesh	2015-May-06	A/Bangladesh/3005/2015	Institute of Epidemiology Disease Control and Research (IEDCR) & Bangladesh National Influenza Centre (NIC)	Centers for Disease Control and Prevention
EPI626138	PB1	Bangladesh	2015-May-10	A/Bangladesh/01/2015	Institute of Epidemiology Disease Control and Research (IEDCR) & Bangladesh National Influenza Centre (NIC)	Centers for Disease Control and Prevention
EPI626130	PB1	Lao, People's Democratic Republic	2015-Feb-16	A/Laos/65/2015	National Center for Laboratory and Epidemiology	Centers for Disease Control and Prevention
EPI626082	PB1	Lao, People's Democratic Republic	2015-Feb-16	A/Laos/55/2015	National Center for Laboratory and Epidemiology	Centers for Disease Control and Prevention
EPI626074	PB1	United States	2015-Mar-18	A/California/80/2015	California Department of Health Services	Centers for Disease Control and Prevention
EPI626066	PB1	United States	2015-Feb-28	A/Hawaii/29/2015	State of Hawaii Department of Health	Centers for Disease Control and Prevention
EPI626058	PB1	Ukraine	2015-May-06	A/Dnipropetrovsk/440/2015	Institute of Epidemiology and Infectious Diseases AMS of Ukraine	Centers for Disease Control and Prevention
EPI626050	PB1	United States	2015-Apr-14	A/Louisiana/03/2015	Louisiana Department of Health and Hospitals	Centers for Disease Control and Prevention
EPI626042	PB1	United States	2014-Mar-27	A/California/55/2014	Los Angeles Quarantine Station, CDC Quarantine Epidemiology and Surveillance Team	Centers for Disease Control and Prevention
EPI626034	PB1	United States	2015-Apr-22	A/Hawaii/40/2015	State of Hawaii Department of Health	Centers for Disease Control and Prevention
EPI626026	PB1	Bangladesh	2015-May-07	A/Bangladesh/3002/2015	Institute of Epidemiology Disease Control and Research (IEDCR) & Bangladesh National Influenza Centre (NIC)	Centers for Disease Control and Prevention
EPI625994	PB1	Russian Federation	2015-Feb-13	A/St Petersburg/83/2015	Russian Academy of Medical Sciences	Centers for Disease Control and Prevention
EPI625986	PB1	Russian Federation	2015-Feb-02	A/St Petersburg/46/2015	Russian Academy of Medical Sciences	Centers for Disease Control and Prevention
EPI625978	PB1	Bangladesh	2015-May-07	A/Bangladesh/3002/2015	Institute of Epidemiology Disease Control and Research (IEDCR) & Bangladesh National Influenza Centre (NIC)	Centers for Disease Control and Prevention
EPI625970	PB1	Russian Federation	2015-Feb-20	A/St Petersburg/61/2015	Russian Academy of Medical Sciences	Centers for Disease Control and Prevention
EPI625962	PB1	Bangladesh	2015-May-04	A/Bangladesh/2009/2015	Institute of Epidemiology Disease Control and Research (IEDCR) & Bangladesh National Influenza Centre (NIC)	Centers for Disease Control and Prevention
EPI625938	PB1	United States	2015-Mar-11	A/New Mexico/17/2015	New Mexico Department of Health	Centers for Disease Control and Prevention
EPI625682	PB1	Ukraine	2015-Feb-25	A/Odessa/391/2015	Institute of Epidemiology and Infectious Diseases AMS of Ukraine	Centers for Disease Control and Prevention
EPI625674	PB1	Ukraine	2015-Mar-28	A/Ukraine/371/2015	Institute of Epidemiology and Infectious Diseases AMS of Ukraine	Centers for Disease Control and Prevention
EPI625666	PB1	Ukraine	2015-Mar-20	A/Ukraine/368/2015	Institute of Epidemiology and Infectious Diseases AMS of Ukraine	Centers for Disease Control and Prevention
EPI625658	PB1	Ukraine	2015-Apr-17	A/Dnipropetrovsk/441/2015	Institute of Epidemiology and Infectious Diseases AMS of Ukraine	Centers for Disease Control and Prevention
EPI625642	PB1	Korea, Republic of	2015-Feb-24	A/Gyeongbuk/643/2015	National Institute of Health	Centers for Disease Control and Prevention
EPI625618	PB1	Korea, Republic of	2015-Jan-13	A/Daegu/67/2015	National Institute of Health	Centers for Disease Control and Prevention
EPI625610	PB1	Ukraine	2015-Apr-10	A/Dnipropetrovsk/438/2015	Institute of Epidemiology and Infectious Diseases AMS of Ukraine	Centers for Disease Control and Prevention
EPI625602	PB1	Korea, Republic of	2015-Jan-12	A/Ulsan/58/2015	National Institute of Health	Centers for Disease Control and Prevention
EPI625594	PB1	Korea, Republic of	2015-Jan-05	A/Ulsan/53/2015	National Institute of Health	Centers for Disease Control and Prevention
EPI625562	PB1	Korea, Republic of	2015-Mar-02	A/Gyeonggi/812/2015	National Institute of Health	Centers for Disease Control and Prevention
EPI625554	PB1	Korea, Republic of	2015-Mar-23	A/Daegu/1210/2015	National Institute of Health	Centers for Disease Control and Prevention
EPI625546	PB1	Korea, Republic of	2015-Mar-02	A/Chungnam/794/2015	National Institute of Health	Centers for Disease Control and Prevention
EPI625538	PB1	Korea, Republic of	2015-Feb-23	A/Busan/733/2015	National Institute of Health	Centers for Disease Control and Prevention
EPI625530	PB1	Korea, Republic of	2015-Mar-02	A/Gyeongbuk/776/2015	National Institute of Health	Centers for Disease Control and Prevention
EPI625514	PB1	Ukraine	2015-Apr-27	A/Dnipropetrovsk/449/2015	Institute of Epidemiology and Infectious Diseases AMS of Ukraine	Centers for Disease Control and Prevention
EPI625498	PB1	Korea, Republic of	2015-Feb-16	A/Gyeonggi/591/2015	National Institute of Health	Centers for Disease Control and Prevention
EPI625459	PB1	Ukraine	2015-Apr-10	A/Dnipropetrovsk/437/2015	Institute of Epidemiology and Infectious Diseases AMS of Ukraine	Centers for Disease Control and Prevention
EPI625451	PB1	Ukraine	2015-Mar-03	A/Ukraine/404/2015	Institute of Epidemiology and Infectious Diseases AMS of Ukraine	Centers for Disease Control and Prevention
EPI625443	PB1	Ukraine	2015-Apr-13	A/Ukraine/428/2015	Institute of Epidemiology and Infectious Diseases AMS of Ukraine	Centers for Disease Control and Prevention
EPI625435	PB1	Ukraine	2015-Apr-16	A/Ukraine/414/2015	Institute of Epidemiology and Infectious Diseases AMS of Ukraine	Centers for Disease Control and Prevention
EPI623992	PB1	Russian Federation	2015-Feb-15	A/Moscow/CRIE-135/2015		Central Research Institute for Epidemiology	Svetlana,Yatsyshina; Anna,Renteeva; Anna,Valdokhina; German,Shipulin
EPI623984	PB1	Russian Federation	2015-Feb-12	A/Stavropol/CRIE-54/2015		Central Research Institute for Epidemiology	Svetlana,Yatsyshina; Anna,Renteeva; Anna,Valdokhina; German,Shipulin
EPI713928	PB1	Japan	2015-Mar-13	A/TOKYO/14863/2015	Tokyo Metropolitan Institute of Public Health	National Institute of Infectious Diseases (NIID)	Takashita,Emi; Fujisaki,Seiichiro; Shirakura,Masayuki; Watanabe,Shinji; Odagiri,Takato
EPI713922	PB1	Japan	2015-Mar-16	A/FUKUOKA/14432/2015	Fukuoka Institute of Public Health and Environmental Sciences	National Institute of Infectious Diseases (NIID)	Takashita,Emi; Fujisaki,Seiichiro; Shirakura,Masayuki; Watanabe,Shinji; Odagiri,Takato
EPI713916	PB1	Japan	2015-Feb-09	A/IBARAKI/21/2015	Ibaraki Prefectural Institute of Public Health	National Institute of Infectious Diseases (NIID)	Takashita,Emi; Fujisaki,Seiichiro; Shirakura,Masayuki; Watanabe,Shinji; Odagiri,Takato
EPI713904	PB1	Japan	2014-Dec-12	A/YAMANASHI/14332/2014	Yamanashi Institute for Public Health	National Institute of Infectious Diseases (NIID)	Takashita,Emi; Fujisaki,Seiichiro; Shirakura,Masayuki; Watanabe,Shinji; Odagiri,Takato
EPI620337	PB1	Colombia	2015-Feb-13	A/Colombia/2537/2015	Instituto Nacional de Salud de Columbia	Centers for Disease Control and Prevention
EPI620321	PB1	Colombia	2015-Feb-05	A/Colombia/4335/2015	Instituto Nacional de Salud de Columbia	Centers for Disease Control and Prevention
EPI614626	PB1	Kazakhstan	2015-Mar-17	A/Kazakhstan/1157/2015	CSEE	Centers for Disease Control and Prevention
EPI614618	PB1	United States	2015-Apr-13	A/Hawaii/30/2015	State of Hawaii Department of Health	Centers for Disease Control and Prevention
EPI614484	PB1	United States	2014-Oct-28	A/Florida/62/2014	Florida Department of Health-Jacksonville	Centers for Disease Control and Prevention
EPI611174	PB1	United States	2015-Mar-14	A/South Dakota/16/2015	South Dakota Public Health Lab	Centers for Disease Control and Prevention
EPI611158	PB1	Lao, People's Democratic Republic	2014-Nov-18	A/Laos/1187/2014	National Center for Laboratory and Epidemiology	Centers for Disease Control and Prevention
EPI611119	PB1	India	2015-Jan-27	A/India/1268/2015	National Institute of Virology	Centers for Disease Control and Prevention
EPI611111	PB1	India	2015-Jan-28	A/India/1247/2015	National Institute of Virology	Centers for Disease Control and Prevention
EPI611087	PB1	United States	2015-Feb-25	A/Hawaii/25/2015	State of Hawaii Department of Health	Centers for Disease Control and Prevention
EPI611055	PB1	United States	2015-Apr-13	A/Delaware/40/2015	Delaware Public Health Lab	Centers for Disease Control and Prevention
EPI611015	PB1	United States	2015-Jan-09	A/California/35/2015	California Department of Health Services	Centers for Disease Control and Prevention
EPI611007	PB1	United States	2015-Jan-15	A/California/33/2015	California Department of Health Services	Centers for Disease Control and Prevention
EPI610523	PB1	Nepal	2015-Apr-14	A/Nepal/1598/2015	National Public Health Laboratory	National Institute of Infectious Diseases (NIID)	Takashita,Emi; Fujisaki,Seiichiro; Shirakura,Masayuki; Watanabe,Shinji; Odagiri,Takato
EPI610505	PB1	Nepal	2015-Apr-06	A/Nepal/1474/2015	National Public Health Laboratory	National Institute of Infectious Diseases (NIID)	Takashita,Emi; Fujisaki,Seiichiro; Shirakura,Masayuki; Watanabe,Shinji; Odagiri,Takato
EPI610461	PB1	Nepal	2015-Mar-16	A/Nepal/879/2015	National Public Health Laboratory	National Institute of Infectious Diseases (NIID)	Takashita,Emi; Fujisaki,Seiichiro; Shirakura,Masayuki; Watanabe,Shinji; Odagiri,Takato
EPI610419	PB1	Nepal	2015-Mar-09	A/Nepal/560/2015	National Public Health Laboratory	National Institute of Infectious Diseases (NIID)	Takashita,Emi; Fujisaki,Seiichiro; Shirakura,Masayuki; Watanabe,Shinji; Odagiri,Takato
EPI590130	PB1	United States	2015-Apr-21	A/Ohio/09/2015	Ohio Department of Health Laboratories	Centers for Disease Control and Prevention
EPI590122	PB1	United States	2015-Apr-21	A/Ohio/09/2015	Ohio Department of Health Laboratories	Centers for Disease Control and Prevention
EPI587867	PB1	India	2015-Jan-23	A/India/1192/2015	National Institute of Virology	Centers for Disease Control and Prevention
EPI587852	PB1	United States	2015-Feb-12	A/Minnesota/04/2015	Minnesota Department of Health	Centers for Disease Control and Prevention
EPI587844	PB1	Bangladesh	2015-Jan-27	A/Bangladesh/1097/2015	Institute of Epidemiology Disease Control and Research (IEDCR) & Bangladesh National Influenza Centre (NIC)	Centers for Disease Control and Prevention
EPI586601	PB1	Colombia	2015-Jan-18	A/Colombia/4280/2015	Instituto Nacional de Salud de Columbia	Centers for Disease Control and Prevention
EPI585365	PB1	Sweden	2015-Mar-12	A/Stockholm/27/2015		Swedish Institute for Infectious Disease Control
EPI585285	PB1	Sweden	2015-Apr-08	A/Stockholm/31/2015		Swedish Institute for Infectious Disease Control
EPI585031	PB1	India	2015-Mar-02	A/India/3498/2015	National Institute of Virology	Centers for Disease Control and Prevention
EPI585023	PB1	India	2015-Feb-27	A/India/3388/2015	National Institute of Virology	Centers for Disease Control and Prevention
EPI584982	PB1	India	2015-Feb-27	A/India/3389/2015	National Institute of Virology	Centers for Disease Control and Prevention
EPI584974	PB1	India	2015-Feb-01	A/India/1399/2015	National Institute of Virology	Centers for Disease Control and Prevention
EPI582253	PB1	Sweden	2015-Mar-04	A/Stockholm/26/2015		Swedish Institute for Infectious Disease Control
EPI582181	PB1	Sweden	2015-Feb-19	A/Sweden/18/2015		Swedish Institute for Infectious Disease Control
EPI582173	PB1	Sweden	2015-Feb-21	A/Stockholm/25/2015		Swedish Institute for Infectious Disease Control
EPI582165	PB1	Sweden	2015-Mar-08	A/Karlstad/2/2015		Swedish Institute for Infectious Disease Control
EPI582107	PB1	Sweden	2015-Feb-18	A/Stockholm/21/2015		Swedish Institute for Infectious Disease Control
EPI582075	PB1	Sweden	2015-Feb-23	A/Skovde/2/2015		Swedish Institute for Infectious Disease Control
EPI580514	PB1	Japan	2015-Jan-14	A/Niigata/14F019/2015		Niigata University	Saito, Reiko; Takemae, Nobuhiro; Saito, Takehiko; Shobugawa, Yugo; Kondo, Hiroki; Hibino, Akinobu; Sato, Isamu
EPI580474	PB1	Lebanon	2014-Feb-07	A/Lebanon/14L66/2014		Niigata University	Saito, Reiko; Takemae, Nobuhiro; Saito, Takehiko; Shobugawa, Yugo; Kondo, Hiroki; Hibino, Akinobu
EPI580183	PB1	Uganda	2014-May-05	A/Uganda/856/2014	Uganda Virus Research Institute (UVRI), National Influenza Center	Centers for Disease Control and Prevention
EPI580175	PB1	Bangladesh	2015-Jan-24	A/Bangladesh/3026/2015	Institute of Epidemiology Disease Control and Research (IEDCR) & Bangladesh National Influenza Centre (NIC)	Centers for Disease Control and Prevention
EPI685764	PB1	Mongolia	2009-Feb-18	A/Ulaanbaatar/1735/2009	National Center for Communicable Diseases	National Centre for Disease Control (NCDC)	Naranzul, Tsedenbal
EPI614497	PB1	South Africa	2013-Jun-06	A/South Africa/3626/2013	National Institute for Medical Research	Centers for Disease Control and Prevention
EPI614478	PB1	United States	2014-Oct-28	A/Florida/62/2014	Florida Department of Health-Jacksonville	Centers for Disease Control and Prevention
EPI575911	PB1	Puerto Rico	2014-Oct-15	A/Puerto Rico/33/2014	Puerto Rico Department of Health	Centers for Disease Control and Prevention
EPI575904	PB1	United States	2015-Jan-04	A/Hawaii/01/2015	State of Hawaii Department of Health	Centers for Disease Control and Prevention
EPI575862	PB1	Puerto Rico	2014-Nov-03	A/Puerto Rico/31/2014	Puerto Rico Department of Health	Centers for Disease Control and Prevention
EPI575855	PB1	Congo, the Democatic Republic of	2014-Nov-06	A/Congo/2275/2014	INRB Service de Virologie	Centers for Disease Control and Prevention
EPI575848	PB1	Puerto Rico	2014-Oct-27	A/Puerto Rico/29/2014	Puerto Rico Department of Health	Centers for Disease Control and Prevention
EPI713862	PB1	Japan	2014-Dec-16	A/SAITAMA-C/45/2014	Saitama City Institute of Health Science and Research	National Institute of Infectious Diseases (NIID)	Takashita,Emi; Fujisaki,Seiichiro; Shirakura,Masayuki; Watanabe,Shinji; Odagiri,Takato
EPI713856	PB1	Japan	2015-Feb-02	A/YOKOHAMA/50/2015	Yokohama City Institute of Public Health.	National Institute of Infectious Diseases (NIID)	Takashita,Emi; Fujisaki,Seiichiro; Shirakura,Masayuki; Watanabe,Shinji; Odagiri,Takato
EPI713850	PB1	Japan	2014-Dec-12	A/HIROSHIMA/63/2014	Center for Public Health and Environment, Hiroshima Prefectural Technology Research Institute	National Institute of Infectious Diseases (NIID)	Takashita,Emi; Fujisaki,Seiichiro; Shirakura,Masayuki; Watanabe,Shinji; Odagiri,Takato
EPI570048	PB1	Sweden	2015-Feb-10	A/Trollhattan/5/2015		Swedish Institute for Infectious Disease Control
EPI570040	PB1	Sweden	2015-Feb-06	A/Stockholm/11/2015		Swedish Institute for Infectious Disease Control
EPI569997	PB1	Sweden	2015-Jan-07	A/Sweden/6/2015		Swedish Institute for Infectious Disease Control
EPI569945	PB1	Sweden	2015-Jan-27	A/Karlstad/1/2015		Swedish Institute for Infectious Disease Control
EPI569930	PB1	Sweden	2015-Jan-26	A/Uppsala/3/2015		Swedish Institute for Infectious Disease Control
EPI568035	PB1	Myanmar	2014-Aug-20	A/Myanmar/14M379/2014		Niigata University	Saito, Reiko; Takemae, Nobuhiro; Saito, Takehiko; Shobugawa, Yugo; Kondo, Hiroki; Hibino, Akinobu; Yadanar, Kyaw; Yi Yi, Myint; Khin Yi, Oo; Htay Htay, Tin
EPI568027	PB1	Myanmar	2014-Jul-11	A/Myanmar/14M272/2014		Niigata University	Saito, Reiko; Takemae, Nobuhiro; Saito, Takehiko; Shobugawa, Yugo; Kondo, Hiroki; Hibino, Akinobu; Yadanar, Kyaw; Yi Yi, Myint; Khin Yi, Oo; Htay Htay, Tin
EPI568011	PB1	Myanmar	2014-Jul-14	A/Myanmer/14M194/2014		Niigata University	Saito, Reiko; Takemae, Nobuhiro; Saito, Takehiko; Shobugawa, Yugo; Kondo, Hiroki; Hibino, Akinobu; Yadanar, Kyaw; Yi Yi, Myint; Khin Yi, Oo; Htay Htay, Tin
EPI567874	PB1	Vietnam	2013-May-16	A/Vietnam/13V H1-6/2013		Niigata University	Saito, Reiko; Takemae, Nobuhiro; Saito, Takehiko; Shobugawa, Yugo; Kondo, Hiroki; Hibino, Akinobu
EPI567866	PB1	Vietnam	2013-Oct-04	A/Vietnam/13V H1-5/2013		Niigata University	Saito, Reiko; Takemae, Nobuhiro; Saito, Takehiko; Shobugawa, Yugo; Kondo, Hiroki; Hibino, Akinobu
EPI567850	PB1	Vietnam	2013-Aug-03	A/Vietnam/13V H1-1/2013		Niigata University	Saito, Reiko; Takemae, Nobuhiro; Saito, Takehiko; Shobugawa, Yugo; Kondo, Hiroki; Hibino, Akinobu
EPI567810	PB1	Australia	1986-Jan-01	A/Victoria/4/1986		WHO Collaborating Centre for Reference and Research on Influenza	Deng,Y-M.; Iannello,P.; Spirason,N; Jelley,L.;Lau,H.
EPI567802	PB1	Australia	1983-Jan-01	A/Queensland/1/1983		WHO Collaborating Centre for Reference and Research on Influenza	Deng,Y-M.; Iannello,P.; Spirason,N; Jelley,L.;Lau,H.
EPI567780	PB1	Australia	2003-Jul-16	A/Sydney/12/2003	Clinical Virology Unit, CDIM	WHO Collaborating Centre for Reference and Research on Influenza	Deng,Y-M.; Iannello,P.; Spirason,N; Jelley,L.;Lau,H.
EPI567774	PB1	Australia	2002-Aug-04	A/Brisbane/116/2002	Queensland Health Scientific Services	WHO Collaborating Centre for Reference and Research on Influenza	Deng,Y-M.; Iannello,P.; Spirason,N; Jelley,L.;Lau,H.
EPI567750	PB1	United States	2014-Dec-11	A/Iowa/26/2014	Iowa State Hygienic Laboratory	Centers for Disease Control and Prevention
EPI567726	PB1	United States	2015-Jan-07	A/Iowa/01/2015	Iowa State Hygienic Laboratory	Centers for Disease Control and Prevention
EPI567694	PB1	United States	2014-Nov-25	A/Washington/59/2014	Washington State Public Health Laboratory	Centers for Disease Control and Prevention
EPI567670	PB1	United States	2014-Dec-09	A/Iowa/27/2014	Iowa State Hygienic Laboratory	Centers for Disease Control and Prevention
EPI567654	PB1	United States	2015-Jan-07	A/Iowa/02/2015	Iowa State Hygienic Laboratory	Centers for Disease Control and Prevention
EPI569910	PB1	Sweden	2015-Jan-19	A/Stockholm/5/2015		Swedish Institute for Infectious Disease Control
EPI569896	PB1	Sweden	2015-Jan-22	A/Uppsala/2/2015		Swedish Institute for Infectious Disease Control
EPI748224	PB1	Australia	2013-Mar-11	A/Brisbane/28/2013	Queensland Health Scientific Services	WHO Collaborating Centre for Reference and Research on Influenza	Deng,Y-M.; Iannello,P.; Erenest,J.; Spirason, N.; Komadina,N.
EPI565046	PB1	Hong Kong (SAR)	2014-Oct-13	A/Hong Kong/7561/2014	Government Virus Unit	Centers for Disease Control and Prevention
EPI565038	PB1	Hong Kong (SAR)	2014-Oct-23	A/Hong Kong/7573/2014	Government Virus Unit	Centers for Disease Control and Prevention
EPI564998	PB1	Ethiopia	2014-Nov-07	A/Ethiopia/63/2014	Ethiopian Health and Nutrition Research Institute (EHNRI)	Centers for Disease Control and Prevention
EPI564990	PB1	Lao, People's Democratic Republic	2014-Sep-15	A/Laos/952/2014	National Center for Laboratory and Epidemiology	Centers for Disease Control and Prevention
EPI564982	PB1	Thailand	2014-Dec-01	A/Nonthaburi/2398/2014	WHO National Influenza Centre, National Institute of Medical Research (NIMR)	Centers for Disease Control and Prevention
EPI564974	PB1	Japan	2014-Sep-16	A/Kanagawa/163/2014	National Institute of Infectious Diseases (NIID)	Centers for Disease Control and Prevention
EPI564934	PB1	Ethiopia	2014-Nov-14	A/Ethiopia/66/2014	Ethiopian Health and Nutrition Research Institute (EHNRI)	Centers for Disease Control and Prevention
EPI564926	PB1	Korea, Republic of	2014-Dec-15	A/Jeonbuk/1998/2014	National Institute of Health	Centers for Disease Control and Prevention
EPI713844	PB1	Taiwan	2014-Oct-06	A/Taiwan/612/2014	Center for Disease Control	National Institute of Infectious Diseases (NIID)	Takashita,Emi; Fujisaki,Seiichiro; Shirakura,Masayuki; Watanabe,Shinji; Odagiri,Takato
EPI713838	PB1	Taiwan	2014-Oct-08	A/Taiwan/609/2014	Center for Disease Control	National Institute of Infectious Diseases (NIID)	Takashita,Emi; Fujisaki,Seiichiro; Shirakura,Masayuki; Watanabe,Shinji; Odagiri,Takato
EPI562615	PB1	Myanmar	2013-Sep-01	A/Myanmar/13M310/2013		Niigata University	Saito, Reiko; Takemae, Nobuhiro; Saito, Takehiko; Shobugawa, Yugo; Kondo, Hiroki; Hibino, Akinobu; Yadanar, Kyaw; Yi Yi, Myint; Khin Yi, Oo; Htay Htay, Tin
EPI568491	PB1	United States	2014-Sep-03	A/Alaska/37/2014	Alaska State Virology Lab	Centers for Disease Control and Prevention
EPI568501	PB1	United States	2014-Oct-28	A/Florida/62/2014	Florida Department of Health-Jacksonville	Centers for Disease Control and Prevention
EPI568485	PB1	United States	2014-Sep-03	A/Alaska/38/2014	Alaska State Virology Lab	Centers for Disease Control and Prevention
EPI564911	PB1	United States	2015-Jan-07	A/New Hampshire/02/2015	New Hampshire Public Health Laboratories	Centers for Disease Control and Prevention
EPI564897	PB1	United States	2014-Dec-05	A/Hawaii/64/2014	State of Hawaii Department of Health	Centers for Disease Control and Prevention
EPI564891	PB1	Canada	2014-Nov-12	A/Ontario/RV3535/2014	National Microbiology Laboratory, Health Canada	Centers for Disease Control and Prevention
EPI562001	PB1	South Africa	2014-Apr-06	A/South Africa/3599/2014	National Institute for Communicable Disease	WHO Collaborating Centre for Reference and Research on Influenza	Deng,Y-M.; Iannello,P.; Spirason,N; Jelley,L.;Lau,H.; Komadina,N.
EPI561959	PB1	Malaysia	2014-Mar-02	A/Malaysia/11/2014	Institut Penyelidikan Perubatan	WHO Collaborating Centre for Reference and Research on Influenza	Deng,Y-M.; Iannello,P.; Spirason,N; Jelley,L.;Lau,H.; Komadina,N.
EPI558119	PB1	United States	2014-Nov-07	A/Minnesota/33/2014	Minnesota Department of Health	Centers for Disease Control and Prevention
EPI558112	PB1	United States	2014-Nov-07	A/Minnesota/33/2014	Minnesota Department of Health	Centers for Disease Control and Prevention
EPI561934	PB1	Australia	2014-Aug-15	A/BRISBANE/1007/2014	Institute of Medical and Veterinary Science (IMVS)	WHO Collaborating Centre for Reference and Research on Influenza	Deng,Y-M.; Iannello,P.; Spirason,N.; Jelley,L.; Lau,H.; Komadina,N.
EPI561949	PB1	New Zealand	2014-Aug-03	A/CHRISTCHURCH/538/2014	Canterbury Health Services	WHO Collaborating Centre for Reference and Research on Influenza	Deng,Y-M.; Iannello,P.; Spirason,N.; Jelley,L.; Lau,H.; Komadina,N.
EPI561944	PB1	Cambodia	2014-Jun-11	A/CAMBODIA/Y0630302/2014	Institute Pasteur du Cambodia	WHO Collaborating Centre for Reference and Research on Influenza	Deng,Y-M.; Iannello,P.; Spirason,N.; Jelley,L.; Lau,H.; Komadina,N.
EPI558602	PB1	United States	2014-Feb-16	A/North Carolina/04/2014	Mission Hospital Microbiology Lab	Centers for Disease Control and Prevention
EPI544136	PB1	Singapore	2013-Dec-30	A/Singapore/TT1061/2013	Ministry of Health, Singapore	Ministry of Health, Singapore	Chen,B.B.; Phuah,S.P.; Poh,M.K.; Chen,S.L.; Cui,L.
EPI544128	PB1	Singapore	2013-Dec-16	A/Singapore/TT950/2013	Ministry of Health, Singapore	Ministry of Health, Singapore	Chen,B.B.; Phuah,S.P.; Poh,M.K.; Chen,S.L.; Cui,L.
EPI544112	PB1	Singapore	2013-Dec-18	A/Singapore/KK1067/2013	Ministry of Health, Singapore	Ministry of Health, Singapore	Chen,B.B.; Phuah,S.P.; Poh,M.K.; Chen,S.L.; Cui,L.
EPI542129	PB1	Russian Federation	2014-Feb-17	A/Astrakhan/CRIE-6/2014	Central Research Institute for Epidemiology	Central Research Institute for Epidemiology	Svetlana,Yatsyshina; Anna,Renteeva; Anna,Valdokhina; German,Shipulin
EPI541993	PB1	Russian Federation	2014-Mar-11	A/Volgograd/CRIE-4/2014	Central Research Institute for Epidemiology	Central Research Institute for Epidemiology	Svetlana,Yatsyshina; Anna,Renteeva; Anna,Valdokhina; German,Shipulin
EPI541860	PB1	United States	2014-Feb-16	A/North Carolina/04/2014	Mission Hospital Microbiology Lab	Centers for Disease Control and Prevention
EPI541852	PB1	United States	2014-Feb-16	A/North Carolina/04/2014	Mission Hospital Microbiology Lab	Centers for Disease Control and Prevention
EPI561954	PB1	Macao	2014-Jan-16	A/MACAU/610158/2014	Laboratorio De Saude Publico	WHO Collaborating Centre for Reference and Research on Influenza	Deng,Y-M.; Iannello,P.; Spirason,N.; Jelley,L.; Lau,H.; Komadina,N.
EPI630094	PB1	New Caledonia	2014-May-19	A/NEW CALEDONIA/58/2014	Institut Pasteur New Caledonia	WHO Collaborating Centre for Reference and Research on Influenza	Deng,Y-M.; Iannello,P.; Spirason,N.; Jelley,L.; Lau,H.; Komadina,N.
EPI561974	PB1	Sri Lanka	2014-May-03	A/SRI LANKA/31/2014	Medical Research Institute	WHO Collaborating Centre for Reference and Research on Influenza	Deng,Y-M.; Iannello,P.; Spirason,N.; Jelley,L.; Lau,H.; Komadina,N.
EPI536167	PB1	France	2012-Mar-21	A/Paris/1119/2012		Institut Pasteur	Barbezange, Cyril
EPI536151	PB1	France	2011-Jan-25	A/Champagne Ardenne/659/2011		Institut Pasteur	Barbezange, Cyril
EPI536111	PB1	France	2010-Dec-20	A/Paris/2207/2010		Institut Pasteur	Barbezange, Cyril
EPI536103	PB1	France	2012-Apr-03	A/Lorraine/1257/2012		Institut Pasteur	Barbezange, Cyril
EPI536095	PB1	France	2012-Feb-16	A/Picardie/568/2012		Institut Pasteur	Barbezange, Cyril
EPI536087	PB1	France	2011-Mar-22	A/Pays de Loire/1347/2011		Institut Pasteur	Barbezange, Cyril
EPI536039	PB1	France	2011-Jan-19	A/Pays de Loire/402/2011		Institut Pasteur	Barbezange, Cyril
EPI536031	PB1	France	2011-Jan-14	A/Paris/268/2011		Institut Pasteur	Barbezange, Cyril
EPI536023	PB1	France	2011-Jan-10	A/Franche Comte/187/2011		Institut Pasteur	Barbezange, Cyril
EPI536015	PB1	France	2011-Jan-10	A/Centre/081/2011		Institut Pasteur	Barbezange, Cyril
EPI535960	PB1	France	2009-Nov-27	A/Languedoc Roussillon/1466/2009		Institut Pasteur	Barbezange, Cyril
EPI535952	PB1	France	2009-Nov-27	A/Haute Normandie/7208/2009		Institut Pasteur	Barbezange, Cyril
EPI535944	PB1	France	2009-Oct-23	A/Paris/1427/2009		Institut Pasteur	Barbezange, Cyril
EPI535936	PB1	France	2009-Sep-28	A/Nord Pas de Calais/4785/2009		Institut Pasteur	Barbezange, Cyril
EPI535904	PB1	France	2009-Dec-16	A/Bretagne/7639/2009		Institut Pasteur	Barbezange, Cyril
EPI535888	PB1	France	2009-Dec-14	A/Bourgogne/7575/2009		Institut Pasteur	Barbezange, Cyril
EPI535880	PB1	France	2009-Nov-30	A/Lorraine/7214/2009		Institut Pasteur	Barbezange, Cyril
EPI535872	PB1	France	2009-Nov-06	A/Paris/6074/2009		Institut Pasteur	Barbezange, Cyril
EPI535864	PB1	France	2009-Nov-04	A/Paris/6069/2009		Institut Pasteur	Barbezange, Cyril
EPI535824	PB1	France	2009-Oct-19	A/Centre/5461/2009		Institut Pasteur	Barbezange, Cyril
EPI535816	PB1	France	2009-Oct-19	A/Paris/5452/2009		Institut Pasteur	Barbezange, Cyril
EPI535808	PB1	France	2009-Oct-14	A/Paris/5383/2009		Institut Pasteur	Barbezange, Cyril
EPI535800	PB1	France	2009-Oct-12	A/Haute Normandie/5267/2009		Institut Pasteur	Barbezange, Cyril
EPI535411	PB1	France	2008-Dec-15	A/Paris/639/2008		Institut Pasteur	Barbezange, Cyril
EPI535403	PB1	France	2009-Feb-26	A/Paris/1939/2009		Institut Pasteur	Barbezange, Cyril
EPI535395	PB1	France	2009-Jan-16	A/Paris/1349/2009		Institut Pasteur	Barbezange, Cyril
EPI535387	PB1	France	2008-Dec-23	A/Paris/816/2008		Institut Pasteur	Barbezange, Cyril
EPI535379	PB1	France	2008-Nov-05	A/Paris/224/2008		Institut Pasteur	Barbezange, Cyril
EPI535347	PB1	France	2008-Jan-09	A/Paris/1054/2008		Institut Pasteur	Barbezange, Cyril
EPI535339	PB1	France	2007-Dec-31	A/Paris/867/2007		Institut Pasteur	Barbezange, Cyril
EPI535331	PB1	France	2007-Dec-29	A/Paris/857/2007		Institut Pasteur	Barbezange, Cyril
EPI535315	PB1	France	2007-Nov-12	A/Paris/341/2007		Institut Pasteur	Barbezange, Cyril
EPI535293	PB1	France	2008-Jan-15	A/Paris/1164/2008		Institut Pasteur	Barbezange, Cyril
EPI535279	PB1	France	2007-Dec-14	A/Paris/684/2007		Institut Pasteur	Barbezange, Cyril
EPI535263	PB1	France	2008-Jan-11	A/Paris/1084/2008		Institut Pasteur	Barbezange, Cyril
EPI535255	PB1	France	2008-Jan-09	A/Paris/1042/2008		Institut Pasteur	Barbezange, Cyril
EPI535239	PB1	France	2008-Jan-04	A/Paris/933/2008		Institut Pasteur	Barbezange, Cyril
EPI535208	PB1	France	2007-Oct-22	A/Paris/194/2007		Institut Pasteur	BARBEZANGE,Cyril
EPI534033	PB1	United States	2014-Feb-22	A/Hawaii/03/2014	State of Hawaii Department of Health	Centers for Disease Control and Prevention
EPI534026	PB1	United States	2014-Feb-23	A/Hawaii/04/2014	State of Hawaii Department of Health	Centers for Disease Control and Prevention
EPI533544	PB1	Mongolia	2014-Feb-05	A/Ulaanbaatar/739/2014	National Center for Communicable Diseases	National Centre for Disease Control (NCDC)	Naranzul, Tsedenbal
EPI529442	PB1	Sri Lanka	2013-Oct-19	A/SRI LANKA/61/2013	Medical Research Institute	WHO Collaborating Centre for Reference and Research on Influenza	Deng,Y-M.; Iannello,P.; Spirason,N.; Jelley,L.; Lau,H.; Komadina,N.
EPI529417	PB1	Thailand	2013-Oct-29	A/PRACHUAP KHIRI KHAN/332/2013	WHO National Influenza Centre, National Institute of Medical Research (NIMR)	WHO Collaborating Centre for Reference and Research on Influenza	Deng,Y-M.; Iannello,P.; Spirason,N.; Jelley,L.; Lau,H.; Komadina,N.
EPI539666	PB1	New Zealand	2013-Oct-07	A/NORTHLAND/2/2013	Institute of Environmental Science and Research	WHO Collaborating Centre for Reference and Research on Influenza	Deng,Y-D.; Iannello,P.; Spirason,N.; Jelley,L.; Lau,H.; Komadina,N.
EPI517055	PB1	Lao, People's Democratic Republic	2013-Sep-25	A/Laos/887/2013	National Center for Laboratory and Epidemiology	Centers for Disease Control and Prevention
EPI516736	PB1	United States	2014-Jan-29	A/Pennsylvania/21/2014	Pennsylvania Department of Health	Centers for Disease Control and Prevention
EPI516719	PB1	United States	2014-Feb-07	A/Missouri/02/2014	New York State Department of Health	Centers for Disease Control and Prevention
EPI516713	PB1	United States	2013-Dec-25	A/Louisiana/41/2013	New York State Department of Health	Centers for Disease Control and Prevention
EPI516533	PB1	United States	2009-Apr-09	A/California/07/2009	Naval Health Research Center	Centers for Disease Control and Prevention
EPI516424	PB1	Lao, People's Democratic Republic	2013-Sep-16	A/Laos/828/2013	National Center for Laboratory and Epidemiology	Centers for Disease Control and Prevention
EPI516301	PB1	United States	2014-Jan-21	A/Pennsylvania/19/2014	Pennsylvania Department of Health	Centers for Disease Control and Prevention
EPI543458	PB1	Sweden	2014-Feb-27	A/Stockholm/9/2014		Swedish Institute for Infectious Disease Control
EPI511897	PB1	United States	2014-Feb-08	A/Washington/05/2014	Spokane Regional Health District	Centers for Disease Control and Prevention
EPI511887	PB1	United States	2014-Feb-03	A/California/06/2014	California Department of Health Services	Centers for Disease Control and Prevention
EPI510148	PB1	United States	2014-Feb-15	A/Pennsylvania/05/2014	Pennsylvania Department of Health	Centers for Disease Control and Prevention
EPI510141	PB1	United States	2014-Feb-03	A/Maryland/04/2014	Maryland Department of Health and Mental Hygiene	Centers for Disease Control and Prevention
EPI510135	PB1	United States	2014-Jan-28	A/Pennsylvania/04/2014	Pennsylvania Department of Health	Centers for Disease Control and Prevention
EPI511876	PB1	United States	2014-Jan-12	A/Pennsylvania/01/2014	Pennsylvania Department of Health	Centers for Disease Control and Prevention
EPI509952	PB1	United States	2014-Jan-22	A/Pennsylvania/02/2014	Pennsylvania Department of Health	Centers for Disease Control and Prevention
EPI509944	PB1	United States	2014-Jan-22	A/Pennsylvania/03/2014	Pennsylvania Department of Health	Centers for Disease Control and Prevention
EPI543443	PB1	Sweden	2014-Feb-24	A/Sweden/6/2014		Swedish Institute for Infectious Disease Control
EPI543405	PB1	Sweden	2014-Feb-06	A/Gavle/4/2014		Swedish Institute for Infectious Disease Control
EPI543400	PB1	Sweden	2014-Feb-06	A/Gavle/2/2014		Swedish Institute for Infectious Disease Control
EPI543391	PB1	Sweden	2013-Dec-29	A/Stockholm/41/2013		Swedish Institute for Infectious Disease Control
EPI507659	PB1	United States	2013-Oct-02	A/Pennsylvania/07/2013	Pennsylvania Department of Health	Centers for Disease Control and Prevention
EPI507651	PB1	United States	2013-Nov-13	A/Massachusetts/15/2013	Massachusetts Department of Public Health	Centers for Disease Control and Prevention
EPI507535	PB1	United States	2014-Jan-18	A/Texas/09/2014	Texas Department of State Health Services-Laboratory Services	Centers for Disease Control and Prevention
EPI543503	PB1	Sweden	2014-Jan-06	A/Stockholm/3/2014		Swedish Institute for Infectious Disease Control
EPI543354	PB1	Sweden	2014-Jan-16	A/Uppsala/2/2014		Swedish Institute for Infectious Disease Control
EPI500753	PB1	Portugal	2010-Jan-21	A/Portugal/02/2010	Hospital de Curry Cabral	INSA National Institute of Health Portugal	Correia, V.; Santos, L.A.; Giria, M.
EPI543342	PB1	Sweden	2013-Dec-24	A/Stockholm/38/2013		Swedish Institute for Infectious Disease Control
EPI498299	PB1	United States	2013-Nov-13	A/Massachusetts/15/2013	Massachusetts Department of Public Health	Centers for Disease Control and Prevention
EPI498189	PB1	United States	2013-Nov-18	A/Mississippi/29/2013	New York State Department of Health	Centers for Disease Control and Prevention
EPI498181	PB1	United States	2013-Nov-13	A/Massachusetts/15/2013	Massachusetts Department of Public Health	Centers for Disease Control and Prevention
EPI498052	PB1	United States	2013-Oct-21	A/Mississippi/10/2013	Mississippi Public Health Laboratory	Centers for Disease Control and Prevention
EPI499443	PB1	Japan	2013-Nov-25	A/SAPPORO/TH1/2013	Virus Research Center, Sendai Medical Center	National Institute of Infectious Diseases (NIID)	Takashita,Emi; Itoh,Reiko; Miura,Mai; Ejima,Miho; Tashiro,Masato; Odagiri,Takato
EPI499445	PB1	Japan	2013-Nov-24	A/SAPPORO/114/2013	Sapporo City Institute of Public Health	National Institute of Infectious Diseases (NIID)	Takashita,Emi; Itoh,Reiko; Miura,Mai; Ejima,Miho; Tashiro,Masato; Odagiri,Takato
EPI492811	PB1	United States	2013-Nov-04	A/Mississippi/11/2013	Mississippi Public Health Laboratory	Centers for Disease Control and Prevention
EPI487730	PB1	United States	2013-Oct-29	A/Utah/10/2013	Utah Department of Health	Centers for Disease Control and Prevention
EPI543279	PB1	Sweden	2013-Nov-14	A/Stockholm/26/2013		Swedish Institute for Infectious Disease Control
EPI543272	PB1	Sweden	2013-Nov-13	A/Stockholm/25/2013		Swedish Institute for Infectious Disease Control
EPI486634	PB1	United States	2013-Oct-09	A/Louisiana/12/2013	Louisiana Department of Health and Hospitals	Centers for Disease Control and Prevention
EPI503469	PB1	Hong Kong (SAR)	2013-Sep-19	A/Hong Kong/5008/2013	Government Virus Unit	Centers for Disease Control and Prevention
EPI485785	PB1	United States	2013-Oct-09	A/Louisiana/08/2013	Louisiana Department of Health and Hospitals	Centers for Disease Control and Prevention
EPI484625	PB1	Sweden	2012-Jan-02	A/Stockholm/1/2012		Swedish National Institute for Communicable Disease Control
EPI484617	PB1	Sweden	2010-Dec-13	A/Stockholm/13/2010		Swedish National Institute for Communicable Disease Control
EPI484609	PB1	Sweden	2009-Jun-11	A/Stockholm/45/2009		Swedish National Institute for Communicable Disease Control
EPI484412	PB1	Sweden	2013-Mar-10	A/Sweden/136/2013		Swedish National Institute for Communicable Disease Control
EPI484364	PB1	Sweden	2013-Feb-12	A/Sweden/130/2013		Swedish National Institute for Communicable Disease Control
EPI484356	PB1	Sweden	2013-Feb-11	A/Sweden/129/2013		Swedish National Institute for Communicable Disease Control
EPI484348	PB1	Sweden	2013-Feb-05	A/Sweden/128/2013		Swedish National Institute for Communicable Disease Control
EPI484340	PB1	Sweden	2013-Jan-31	A/Sweden/127/2013		Swedish National Institute for Communicable Disease Control
EPI484300	PB1	Sweden	2013-Jan-16	A/Sweden/122/2013		Swedish National Institute for Communicable Disease Control
EPI484277	PB1	Sweden	2013-Jan-17	A/Sweden/120/2013	Swedish Institute for Infectious Disease Control	Swedish National Institute for Communicable Disease Control
EPI484253	PB1	Sweden	2013-Jan-03	A/Sweden/117/2013	Swedish Institute for Infectious Disease Control	Swedish National Institute for Communicable Disease Control
EPI484230	PB1	Sweden	2012-Dec-23	A/Sweden/33/2012	Swedish Institute for Infectious Disease Control	Swedish National Institute for Communicable Disease Control
EPI484222	PB1	Sweden	2012-Dec-20	A/Sweden/32/2012	Swedish Institute for Infectious Disease Control	Swedish National Institute for Communicable Disease Control
EPI484216	PB1	Sweden	2012-Dec-20	A/Sweden/31/2012		Swedish National Institute for Communicable Disease Control
EPI482783	PB1	United States	2013-Sep-06	A/Arkansas/15/2013	Arkansas Department of Health	Centers for Disease Control and Prevention
EPI477632	PB1	Australia	2013-Mar-11	A/TOWNSVILLE/23/2013		WHO Collaborating Centre for Reference and Research on Influenza
EPI477501	PB1	Australia	2013-Feb-09	A/TOWNSVILLE/5/2013	Queensland Health Scientific Services	WHO Collaborating Centre for Reference and Research on Influenza	Deng,Y-M., Iannello,P., Caldwell,N., Lau, H.,Komadina,N.
EPI477469	PB1	Australia	2013-Mar-26	A/DARWIN/56/2013	Royal Darwin Hospital	WHO Collaborating Centre for Reference and Research on Influenza	Deng,Y-M., Iannello,P., Caldwell,N., Lau, H.,Komadina,N.
EPI467264	PB1	Australia	2013-May-23	A/South Australia/17/2013	WHO Collaborating Centre for Reference and Research on Influenza	Centers for Disease Control and Prevention
EPI499463	PB1	Japan	2013-May-29	A/SHIZUOKA-C/99/2013	Shizuoka City Institute of Environmental Sciences and Public Health	National Institute of Infectious Diseases (NIID)	Fujisaki,Seiichiro; Itoh,Reiko; Miura,Mai; Tashiro,Masato; Odagiri,Takato
EPI468084	PB1	Puerto Rico	2013-Jun-14	A/Puerto Rico/01/2013	Puerto Rico Department of Health	Centers for Disease Control and Prevention
EPI466895	PB1	Bolivia, Plurinationial State of	2013-Jun-08	A/Bolivia/559/2013	Instituto Nacional de Laboratoriosde Salud (INLASA)	Centers for Disease Control and Prevention
EPI466872	PB1	Dominican Republic	2013-May-01	A/Dominican Republic/7293/2013	Laboratorio de Investigacion / Centro de Educacion Medica y Amistad Dominico Japones (CEMADOJA)	Centers for Disease Control and Prevention
EPI466835	PB1	Bolivia, Plurinationial State of	2013-Jun-08	A/Bolivia/559/2013	Instituto Nacional de Laboratoriosde Salud (INLASA)	Centers for Disease Control and Prevention
EPI466031	PB1	Finland	2009-Nov-12	A/Finland/719/2009(H1N1)	Helsingin-Uusimaa Labotariokeskus	Institute for Molecular Medicine Finland (FIMM)	Lakspere, Triin; Kallio-Kokko, Hannimari; Kantele, Anu; Mattila, Pirkko; Almusa, Henrikki; Kakkola, Laura; Ikonen, Niina; Tynell, Janne; Julkunen, Ilkka; Kainov, Denis
EPI466007	PB1	Finland	2009-Oct-26	A/Finland/716/2009(H1N1)	Helsingin-Uusimaa Labotariokeskus	Institute for Molecular Medicine Finland (FIMM)	Lakspere, Triin; Kallio-Kokko, Hannimari; Kantele, Anu; Mattila, Pirkko; Almusa, Henrikki; Kakkola, Laura; Ikonen, Niina; Tynell, Janne; Julkunen, Ilkka; Kainov, Denis
EPI465991	PB1	Finland	2009-Nov-23	A/Finland/714/2009(H1N1)	Ita-Suomen Labotariokeskus	Institute for Molecular Medicine Finland (FIMM)	Lakspere, Triin; Kallio-Kokko, Hannimari; Kantele, Anu; Mattila, Pirkko; Almusa, Henrikki; Kakkola, Laura; Ikonen, Niina; Tynell, Janne; Julkunen, Ilkka; Kainov, Denis
EPI465983	PB1	Finland	2009-Nov-06	A/Finland/713/2009(H1N1)	Ita-Suomen Labotariokeskus	Institute for Molecular Medicine Finland (FIMM)	Lakspere, Triin; Kallio-Kokko, Hannimari; Kantele, Anu; Mattila, Pirkko; Almusa, Henrikki; Kakkola, Laura; Ikonen, Niina; Tynell, Janne; Julkunen, Ilkka; Kainov, Denis
EPI460821	PB1	Peru	2013-Apr-19	A/Peru/106/2013	US NAMRU-6	Centers for Disease Control and Prevention
EPI450280	PB1	Thailand	2012-Dec-03	A/SONG KHLA/416/2012	WHO National Influenza Centre, National Institute of Medical Research (NIMR)	WHO Collaborating Centre for Reference and Research on Influenza	Deng,Y-M., Iannello,P.,Caldwell,N., Jelley,L.,Komadina,N.
EPI450263	PB1	Australia	2012-Dec-24	A/PERTH/298/2012	Pathwest QE II Medical Centre	WHO Collaborating Centre for Reference and Research on Influenza	Deng,Y-M., Iannello,P.,Caldwell,N., Jelley,L.,Komadina,N.
EPI450226	PB1	Australia	2013-Jan-07	A/BRISBANE/6/2013	Queensland Health Scientific Services	WHO Collaborating Centre for Reference and Research on Influenza	Deng,Y-M., Iannello,P.,Caldwell,N., Jelley,L.,Komadina,N.
EPI447183	PB1	Russian Federation	2013-Mar-20	A/St. Petersburg/151/2013	Russian Academy of Medical Sciences	Centers for Disease Control and Prevention
EPI446153	PB1	Kenya	2010-Jun-12	A/Nairobi/97/2010	ARI Unit, Kenya Medical Research Institute (KEMRI - NIC), Centre for Virus Research Annex, P.O Box 54628	Kenya Medical Research Institute	'George, Gachara;'Samuel, Symekher;'Japheth, Magana;'Benjamin, Opot;'Michael, Otieno;'Wallace, Bulimo'
EPI446124	PB1	Kenya	2010-Mar-25	A/Nairobi/25/2010	ARI Unit, Kenya Medical Research Institute (KEMRI - NIC), Centre for Virus Research Annex, P.O Box 54628	Kenya Medical Research Institute	'George, Gachara;'Samuel, Symekher;'Japheth, Magana;'Benjamin, Opot;'Michael, Otieno;'Wallace, Bulimo'
EPI446084	PB1	Kenya	2010-Mar-12	A/Nairobi/11/2010	ARI Unit, Kenya Medical Research Institute (KEMRI - NIC), Centre for Virus Research Annex, P.O Box 54628	Kenya Medical Research Institute	'George, Gachara;'Samuel, Symekher;'Japheth, Magana;'Benjamin, Opot;'Michael, Otieno;'Wallace, Bulimo'
EPI446076	PB1	Kenya	2009-Dec-09	A/Nairobi/16/2009	ARI Unit, Kenya Medical Research Institute (KEMRI - NIC), Centre for Virus Research Annex, P.O Box 54628	Kenya Medical Research Institute	'George, Gachara;'Samuel, Symekher;'Japheth, Magana;'Benjamin, Opot;'Michael, Otieno;'Wallace, Bulimo'
EPI446055	PB1	Kenya	2009-Oct-27	A/Kikuyu/184/2009	ARI Unit, Kenya Medical Research Institute (KEMRI - NIC), Centre for Virus Research Annex, P.O Box 54628	Kenya Medical Research Institute	'George, Gachara;'Samuel, Symekher;'Japheth, Magana;'Benjamin, Opot;'Michael, Otieno;'Wallace, Bulimo'
EPI446048	PB1	Kenya	2009-Oct-12	A/Kisii/115/2009	ARI Unit, Kenya Medical Research Institute (KEMRI - NIC), Centre for Virus Research Annex, P.O Box 54628	Kenya Medical Research Institute	'George, Gachara;'Samuel, Symekher;'Japheth, Magana;'Benjamin, Opot;'Michael, Otieno;'Wallace, Bulimo'
EPI446034	PB1	Kenya	2009-Oct-29	A/Kisii/205/2009	ARI Unit, Kenya Medical Research Institute (KEMRI - NIC), Centre for Virus Research Annex, P.O Box 54628	Kenya Medical Research Institute	'George, Gachara;'Samuel, Symekher;'Japheth, Magana;'Benjamin, Opot;'Michael, Otieno;'Wallace, Bulimo'
EPI443276	PB1	Kenya	2009-Oct-16	A/Mombasa/148/2009	ARI Unit, Kenya Medical Research Institute (KEMRI - NIC), Centre for Virus Research Annex, P.O Box 54628	Kenya Medical Research Institute	'George, Gachara; 'Samuel, Symekher; 'Japheth, Magana; 'Benjamin, Opot; 'Michael, Otieno; 'Wallace, Bulimo'
EPI443269	PB1	Kenya	2009-Oct-27	A/Mombasa/179/2009	ARI Unit, Kenya Medical Research Institute (KEMRI - NIC), Centre for Virus Research Annex, P.O Box 54628	Kenya Medical Research Institute	'George, Gachara; 'Samuel, Symekher; 'Japheth, Magana; 'Benjamin, Opot; 'Michael, Otieno; 'Wallace, Bulimo'
EPI443261	PB1	Kenya	2009-Oct-22	A/Trans-Nzoia/168/2009	ARI Unit, Kenya Medical Research Institute (KEMRI - NIC), Centre for Virus Research Annex, P.O Box 54628	Kenya Medical Research Institute	'George, Gachara; 'Samuel, Symekher; 'Japheth, Magana; 'Benjamin, Opot; 'Michael, Otieno; 'Wallace, Bulimo'
EPI443253	PB1	Kenya	2010-Oct-27	A/Nakuru/192/2009	ARI Unit, Kenya Medical Research Institute (KEMRI - NIC), Centre for Virus Research Annex, P.O Box 54628	Kenya Medical Research Institute	'George, Gachara; 'Samuel, Symekher; 'Japheth, Magana; 'Benjamin, Opot; 'Michael, Otieno; 'Wallace, Bulimo'
EPI443246	PB1	Kenya	2009-Sep-29	A/Mombasa/512/2009	ARI Unit, Kenya Medical Research Institute (KEMRI - NIC), Centre for Virus Research Annex, P.O Box 54628	Kenya Medical Research Institute	'George, Gachara; 'Samuel, Symekher; 'Japheth, Magana; 'Benjamin, Opot; 'Michael, Otieno; 'Wallace, Bulimo'
EPI443224	PB1	Kenya	2009-Sep-29	A/Meru/467/2009	ARI Unit, Kenya Medical Research Institute (KEMRI - NIC), Centre for Virus Research Annex, P.O Box 54628	Kenya Medical Research Institute	'George, Gachara; 'Samuel, Symekher; 'Japheth, Magana; 'Benjamin, Opot; 'Michael, Otieno; 'Wallace, Bulimo'
EPI443217	PB1	Kenya	2009-Sep-29	A/Nyeri/478/2009	ARI Unit, Kenya Medical Research Institute (KEMRI - NIC), Centre for Virus Research Annex, P.O Box 54628	Kenya Medical Research Institute	'George, Gachara; 'Samuel, Symekher; 'Japheth, Magana; 'Benjamin, Opot; 'Michael, Otieno; 'Wallace, Bulimo'
EPI443182	PB1	Kenya	2009-Sep-15	A/Nairobi/59/2009	ARI Unit, Kenya Medical Research Institute (KEMRI - NIC), Centre for Virus Research Annex, P.O Box 54628	Kenya Medical Research Institute	'George, Gachara; 'Samuel, Symekher; 'Japheth, Magana; 'Benjamin, Opot; 'Michael, Otieno; 'Wallace, Bulimo.
EPI443112	PB1	Kenya	2009-Jul-03	A/Nairobi/64/2009	ARI Unit, Kenya Medical Research Institute (KEMRI - NIC), Centre for Virus Research Annex, P.O Box 54628	Kenya Medical Research Institute	'George, Gachara; 'Samuel, Symekher; 'Japheth, Magana; 'Benjamin, Opot; 'Michael, Otieno; 'Wallace, Bulimo.
EPI438418	PB1	China	2012-Dec-12	A/Hebei-Yuhua/SWL1250/2012 (H1N1v)	WHO Chinese National Influenza Center	WHO Chinese National Influenza Center
EPI450437	PB1	Australia	2012-Oct-06	A/SOUTH AUSTRALIA/162/2012	Institute of Medical and Veterinary Science (IMVS)	WHO Collaborating Centre for Reference and Research on Influenza	Deng,Y-M., Iannello,P.,Caldwell,N., Jelley,L.,Komadina,N.
EPI395311	PB1	United States	2012-Aug-16	A/Missouri/12/2012	Missouri Department. of Health & Senior Services	Centers for Disease Control and Prevention
EPI394881	PB1	Australia	2012-Jun-11	A/Victoria/523/2012	WHO Collaborating Centre for Reference and Research on Influenza	Centers for Disease Control and Prevention
EPI450442	PB1	Sri Lanka	2012-Jan-01	A/SRI LANKA/22/2012	Medical Research Institute	WHO Collaborating Centre for Reference and Research on Influenza	Deng,Y-M; Iannello,P; Caldwell,N; Jelley,L; Komadina,N
EPI450427	PB1	Singapore	2012-Jun-22	A/SINGAPORE/12/2012	Ministry of Health, Singapore	WHO Collaborating Centre for Reference and Research on Influenza	Deng,Y-M; Iannello,P; Caldwell,N; Jelley,L; Komadina,N
EPI450417	PB1	Fiji	2012-Jul-16	A/FIJI/4/2012	National Centre for Scientific Services for Virology and Vector Borne Diseases	WHO Collaborating Centre for Reference and Research on Influenza	Deng,Y-M; Iannello,P; Caldwell,N; Jelley,L; Komadina,N
EPI450422	PB1	Malaysia	2012-Jan-01	A/MALAYSIA/192/2012	Institut Penyelidikan Perubatan	WHO Collaborating Centre for Reference and Research on Influenza	Deng,Y-M; Iannello,P; Caldwell,N; Jelley,L; Komadina,N
EPI393287	PB1	Spain	2008-Nov-12	A/Aragon/RR3218/2008	Instituto de Salud Carlos III	Microbiology Services Colindale, Public Health England	Galiano,M
EPI439211	PB1	United States	2012-Mar-28	A/Colorado/14/2012	Colorado Department of Health Lab	Centers for Disease Control and Prevention
EPI377528	PB1	United States	2012-Apr-26	A/North Carolina/18/2012	North Carolina State Laboratory of Public Health	Centers for Disease Control and Prevention
EPI370305	PB1	Australia	2011-Aug-23	A/PERTH/299/2011	Pathwest QE II Medical Centre	WHO Collaborating Centre for Reference and Research on Influenza	Deng,Y-M; Iannello,P; Caldwell,N; Komadina,N.
EPI368667	PB1	United States	2012-Feb-27	A/Florida/06/2012	Florida Department of Health-Tampa	Centers for Disease Control and Prevention
EPI368435	PB1	United States	2012-Mar-01	A/North Carolina/09/2012	North Carolina State Laboratory of Public Health	Centers for Disease Control and Prevention
EPI398411	PB1	United States	2012-Feb-26	A/Texas/22/2012	Dallas County Health and Human Services	Centers for Disease Control and Prevention
EPI357634	PB1	Australia	2011-Sep-09	A/PERTH/194/2011	Pathwest QE II Medical Centre	WHO Collaborating Centre for Reference and Research on Influenza	Deng,Y-M; Iannello,P; Caldwell,N; Komadina,N.
EPI356494	PB1	Mexico	2011-Dec-12	A/Mexico/3752/2011	Laboratorio de Virus Respiratorio	Centers for Disease Control and Prevention
EPI355226	PB1	Pakistan	2009-Dec-02	A/Pakistan/154/2009	National Institute of Health	Centers for Disease Control and Prevention
EPI355215	PB1	Pakistan	2009-Nov-07	A/Pakistan/81/2009	National Institute of Health	Centers for Disease Control and Prevention
EPI353296	PB1	Australia	2011-Feb-18	A/BRISBANE/70/2011	Queensland Health Scientific Services	WHO Collaborating Centre for Reference and Research on Influenza	Deng,Y-M; Iannello,P; Caldwell,N; Komadina,N.
EPI349305	PB1	Australia	2011-Jul-19	A/SYDNEY/74/2011	Westmead Hospital	WHO Collaborating Centre for Reference and Research on Influenza	Deng,Y-M.; Iannello,P.; Caldwell,N.; Leang,S-K; Komadina,N.
EPI349295	PB1	Australia	2011-Jul-15	A/NEWCASTLE/179/2011	John Hunter Hospital, Virology Unit, Clinical Microbiology	WHO Collaborating Centre for Reference and Research on Influenza	Deng,Y-M.; Iannello,P.; Caldwell,N.; Leang,S-K; Komadina,N.
EPI370284	PB1	Australia	2011-Jul-07	A/PERTH/54/2011	Pathwest QE II Medical Centre	WHO Collaborating Centre for Reference and Research on Influenza	Deng,Y-M.; Iannello,P.; Caldwell,N.; Leang,S-K; Komadina,N.
EPI370273	PB1	Cambodia	2011-Jul-18	A/CAMBODIA/11/2011	Institute Pasteur du Cambodia	WHO Collaborating Centre for Reference and Research on Influenza	Deng,Y-M.; Iannello,P.; Caldwell,N.; Leang,S-K; Komadina,N.
EPI349153	PB1	Australia	2011-Jul-06	A/PERTH/49/2011	Pathwest QE II Medical Centre	WHO Collaborating Centre for Reference and Research on Influenza	Deng,Y-M.; Iannello,P.; Caldwell,N.; Leang,S-K; Komadina,N.
EPI346499	PB1	United States	2011-Nov-04	A/Minnesota/19/2011	Minnesota Department of Health	Centers for Disease Control and Prevention
EPI465442	PB1	Australia	2011-Jul-11	A/NEWCASTLE/163/2011	John Hunter Hospital, Virology Unit, Clinical Microbiology	WHO Collaborating Centre for Reference and Research on Influenza	Deng,Y.-M.; Iannello,P.; Caldwell,N.; Leang,S-K
EPI465430	PB1	Australia	2011-Jul-04	A/NEWCASTLE/85/2011	John Hunter Hospital, Virology Unit, Clinical Microbiology	WHO Collaborating Centre for Reference and Research on Influenza	Deng,Y.-M.; Iannello,P.; Caldwell,N.; Leang,S-K
EPI349319	PB1	Australia	2011-Jun-23	A/NEWCASTLE/47/2011	John Hunter Hospital, Virology Unit, Clinical Microbiology	WHO Collaborating Centre for Reference and Research on Influenza
EPI332644	PB1	Australia	2011-Jan-26	A/BRISBANE/15/2011	Queensland Health Scientific Services	WHO Collaborating Centre for Reference and Research on Influenza	Deng,Y-M.; Iannello,P.; Caldwell,N.; Leang,S-K; Komadina,N.
EPI349314	PB1	Australia	2011-May-09	A/TASMANIA/16/2011	Royal Hobart Hospital	WHO Collaborating Centre for Reference and Research on Influenza	Deng,Y-M.; Iannello,P.; Caldwell,N.; Leang,S-K; Komadina,N.
EPI331292	PB1	Australia	2011-Jan-21	A/VICTORIA/508/2011	Monash Medical Centre	WHO Collaborating Centre for Reference and Research on Influenza	Deng,Y-M.; Iannello,P.; Caldwell,N.; Leang,S-K; Komadina,N.
EPI332604	PB1	United States	2011-Mar-30	A/Michigan/03/2011	Michigan Department of Community Health	Centers for Disease Control and Prevention
EPI330863	PB1	China	2011-May-12	A/Hunan-Jishou/SWL1124/2011	WHO Chinese National Influenza Center	WHO Chinese National Influenza Center	Lan,Yu;Wang,Dayan;Li,Xiyan;Huang,Weijuan;Zhao,Xiang;Chen,Yaoyao;Yang,Lei;Shu,Yuelong
EPI330855	PB1	China	2011-Apr-02	A/Fujian-Xinluo/SWL1141/2011	WHO Chinese National Influenza Center	WHO Chinese National Influenza Center	Lan,Yu;Wang,Dayan;Li,Xiyan;Huang,Weijuan;Zhao,Xiang;Chen,Yaoyao;Yang,Lei;Shu,Yuelong
EPI330847	PB1	China	2011-Apr-08	A/Heilongjiang-Longsha/SWL1181/2011	WHO Chinese National Influenza Center	WHO Chinese National Influenza Center	Lan,Yu;Wang,Dayan;Li,Xiyan;Huang,Weijuan;Zhao,Xiang;Chen,Yaoyao;Yang,Lei;Shu,Yuelong
EPI330695	PB1	China	2011-Apr-29	A/Hunan-Jishou/SWL1116/2011	WHO Chinese National Influenza Center	WHO Chinese National Influenza Center	Lan,Yu;Wang,Dayan;Li,Xiyan;Huang,Weijuan;Zhao,Xiang;Chen,Yaoyao;Yang,Lei;Shu,Yuelong
EPI330687	PB1	China	2011-Apr-01	A/Shandong-Zhifu/SWL1200/2011	WHO Chinese National Influenza Center	WHO Chinese National Influenza Center	Lan,Yu;Wang,Dayan;Li,Xiyan;Huang,Weijuan;Zhao,Xiang;Chen,Yaoyao;Yang,Lei;Shu,Yuelong
EPI330679	PB1	China	2011-Feb-20	A/Zhejiang/SWL throat swab4/2011	WHO Chinese National Influenza Center	WHO Chinese National Influenza Center	Lan,Yu;Wang,Dayan;Li,Xiyan;Huang,Weijuan;Zhao,Xiang;Chen,Yaoyao;Yang,Lei;Shu,Yuelong
EPI330663	PB1	China	2011-Apr-02	A/Hebei-Yuhua/SWL1187/2011	WHO Chinese National Influenza Center	WHO Chinese National Influenza Center	Lan,Yu;Wang,Dayan;Li,Xiyan;Huang,Weijuan;Zhao,Xiang;Chen,Yaoyao;Yang,Lei;Shu,Yuelong
EPI330354	PB1	China	2011-Feb-15	A/Fujian-Gulou/SWL1103/2011	WHO Chinese National Influenza Center	WHO Chinese National Influenza Center	Lan,Yu;Wang,Dayan;Li,Xiyan;Huang,Weijuan;Zhao,Xiang;Chen,Yaoyao;Yang,Lei;Shu,Yuelong
EPI330346	PB1	China	2011-Feb-10	A/Hunan-Yuhua/SWL173/2011	WHO Chinese National Influenza Center	WHO Chinese National Influenza Center	Lan,Yu;Wang,Dayan;Li,Xiyan;Huang,Weijuan;Zhao,Xiang;Chen,Yaoyao;Yang,Lei;Shu,Yuelong
EPI330330	PB1	China	2011-Mar-07	A/Guangdong-Xinxing/SWL198/2011	WHO Chinese National Influenza Center	WHO Chinese National Influenza Center	Lan,Yu;Wang,Dayan;Li,Xiyan;Huang,Weijuan;Zhao,Xiang;Chen,Yaoyao;Yang,Lei;Shu,Yuelong
EPI330298	PB1	China	2011-Mar-03	A/Heilongjiang-Xiangyang/SWL196/2011	WHO Chinese National Influenza Center	WHO Chinese National Influenza Center	Lan,Yu;Wang,Dayan;Li,Xiyan;Huang,Weijuan;Zhao,Xiang;Chen,Yaoyao;Yang,Lei;Shu,Yuelong
EPI330290	PB1	China	2011-Feb-04	A/Sichuan-Chuanshan/SWL118/2011	WHO Chinese National Influenza Center	WHO Chinese National Influenza Center	Lan,Yu;Wang,Dayan;Li,Xiyan;Huang,Weijuan;Zhao,Xiang;Chen,Yaoyao;Yang,Lei;Shu,Yuelong
EPI330282	PB1	China	2011-Mar-02	A/Jiangsu-Xinpu/SWL187/2011	WHO Chinese National Influenza Center	WHO Chinese National Influenza Center	Lan,Yu;Wang,Dayan;Li,Xiyan;Huang,Weijuan;Zhao,Xiang;Chen,Yaoyao;Yang,Lei;Shu,Yuelong
EPI330274	PB1	China	2011-Mar-07	A/Hunan-Xiangtan/SWL141/2011	WHO Chinese National Influenza Center	WHO Chinese National Influenza Center	Lan,Yu;Wang,Dayan;Li,Xiyan;Huang,Weijuan;Zhao,Xiang;Chen,Yaoyao;Yang,Lei;Shu,Yuelong
EPI330210	PB1	China	2011-Feb-13	A/Jiangxi/SWL throat swab1/2011	WHO Chinese National Influenza Center	WHO Chinese National Influenza Center	Lan,Yu;Wang,Dayan;Li,Xiyan;Huang,Weijuan;Zhao,Xiang;Chen,Yaoyao;Yang,Lei;Shu,Yuelong
EPI330162	PB1	China	2011-Feb-10	A/Hunan/SWL throat swab2/2011	WHO Chinese National Influenza Center	WHO Chinese National Influenza Center	Lan,Yu;Wang,Dayan;Li,Xiyan;Huang,Weijuan;Zhao,Xiang;Chen,Yaoyao;Yang,Lei;Shu,Yuelong
EPI320119	PB1	United States	2011-Feb-22	A/Pennsylvania/02/2011	Pennsylvania Department of Health	Centers for Disease Control and Prevention
EPI320091	PB1	United States	2011-Feb-21	A/New Mexico/06/2011	New Mexico Department of Health	Centers for Disease Control and Prevention
EPI320083	PB1	United States	2011-Feb-09	A/New Mexico/05/2011	New Mexico Department of Health	Centers for Disease Control and Prevention
EPI320061	PB1	United States	2011-Feb-18	A/Minnesota/03/2011	Minnesota Department of Health	Centers for Disease Control and Prevention
EPI320053	PB1	United States	2011-Feb-18	A/Minnesota/03/2011	Minnesota Department of Health	Centers for Disease Control and Prevention
EPI319575	PB1	Singapore	2010-Dec-15	A/Singapore/640/2010	Ministry of Health, Singapore	WHO Collaborating Centre for Reference and Research on Influenza
EPI319583	PB1	Australia	2011-Mar-08	A/Perth/29/2011	Pathwest QE II Medical Centre	WHO Collaborating Centre for Reference and Research on Influenza
EPI332703	PB1	Australia	2011-Jan-13	A/DARWIN/2/2011	Influenza Surveillance Centre for Disease Control	WHO Collaborating Centre for Reference and Research on Influenza
EPI316497	PB1	United States	2011-Feb-06	A/Wisconsin/18/2011	Wisconsin State Laboratory of Hygiene	Centers for Disease Control and Prevention
EPI316488	PB1	United States	2011-Jan-15	A/Wisconsin/16/2011	Wisconsin State Laboratory of Hygiene	Centers for Disease Control and Prevention
EPI320165	PB1	Russian Federation	2011-Mar-14	A/Voronezh/1/2011	Russian Academy of Medical Sciences	Centers for Disease Control and Prevention
EPI320002	PB1	United States	2011-Feb-15	A/California/17/2011	Naval Health Research Center	Centers for Disease Control and Prevention
EPI310156	PB1	United States	2011-Jan-06	A/Virginia/04/2011	New York State Department of Health	Centers for Disease Control and Prevention
EPI310147	PB1	United States	2011-Feb-15	A/Virginia/01/2011	Virginia Division of Consolidated Laboratories	Centers for Disease Control and Prevention
EPI342456	PB1	United States	2011-Feb-22	A/Pennsylvania/02/2011	Pennsylvania Department of Health	Centers for Disease Control and Prevention
EPI310064	PB1	United States	2011-Jan-27	A/North Carolina/02/2011	North Carolina State Laboratory of Public Health	Centers for Disease Control and Prevention
EPI310021	PB1	United States	2011-Feb-18	A/Minnesota/03/2011	Minnesota Department of Health	Centers for Disease Control and Prevention
EPI309988	PB1	United States	2011-Feb-25	A/Maryland/07/2011	Maryland Department of Health and Mental Hygiene	Centers for Disease Control and Prevention
EPI309982	PB1	United States	2011-Feb-22	A/Maryland/06/2011	Maryland Department of Health and Mental Hygiene	Centers for Disease Control and Prevention
EPI309952	PB1	United States	2011-Feb-17	A/Maine/04/2011	Maine Health and Environmental Testing Laboratory	Centers for Disease Control and Prevention
EPI309875	PB1	United States	2011-Feb-12	A/Delaware/08/2011	New York State Department of Health	Centers for Disease Control and Prevention
EPI309863	PB1	United States	2011-Feb-04	A/Delaware/06/2011	New York State Department of Health	Centers for Disease Control and Prevention
EPI309855	PB1	United States	2011-Feb-04	A/Delaware/04/2011	New York State Department of Health	Centers for Disease Control and Prevention
EPI543516	PB1		2009-Nov-30	A/Baleares/RR6121/2009		Instituto de Salud Carlos III	Ledesma,J.; Pozo,F; Casas,I.; Cuevas,MT.; Calderon,A.; Cruz,N.; Gonzalez -Esguevillas,M.; Lopez-Valero,M.; Molinero,M.; Reyes,N.; Ballesteros,Z.; Moreno,S.; Perez-Bre?a,P.,
EPI295479	PB1	United States	2010-Nov-16	A/Pennsylvania/17/2010	Pennsylvania Department of Health	Centers for Disease Control and Prevention
EPI294680	PB1	United Kingdom	2010-Nov-01	A/England/118/2010	Microbiology Services Colindale, Public Health England	Microbiology Services Colindale, Public Health England	Galiano,M.
EPI353283	PB1	Australia	2010-Sep-19	A/SYDNEY/217/2010	Prince of Wales Hospital	WHO Collaborating Centre for Reference and Research on Influenza	Deng,Y-M; Iannello,P; Caldwell,N; Leang,S-K; Komadina,N.
EPI293774	PB1	China	2010-Feb-08	A/Liaoning-Zhenxing/1109/2010	WHO Chinese National Influenza Center	WHO Chinese National Influenza Center	Yu Lan,Xiyan Li,Xiang Zhao,Yanhui Cheng,minju Tan,Bin Liu,Yaoyao Chen,Lei Yang,Dayan Wang,Dexin Li,Yuelong Shu
EPI293750	PB1	China	2010-Jan-07	A/Liaoning-Donggang/120/2010	WHO Chinese National Influenza Center	WHO Chinese National Influenza Center	Yu Lan,Xiyan Li,Xiang Zhao,Yanhui Cheng,minju Tan,Bin Liu,Yaoyao Chen,Lei Yang,Dayan Wang,Dexin Li,Yuelong Shu
EPI291832	PB1	United States	2008-Feb-03	A/Minnesota/03/2008	Minnesota Department of Health	Centers for Disease Control and Prevention
EPI291790	PB1	United States	2007-Sep-01	A/Illinois/09/2007	Illinois Department of Public Health-Chicago	Centers for Disease Control and Prevention
EPI291698	PB1	United States	1992-Jan-01	A/Nebraska/01/1992	Children's Memorial Hospital	Centers for Disease Control and Prevention
EPI291690	PB1	United States	1995-Jan-01	A/Minnesota/18/1995	Minnesota Department of Health	Centers for Disease Control and Prevention
EPI291674	PB1	United States	1994-Aug-22	A/Indiana/01/1994	Indiana State Department of Health Laboratories	Centers for Disease Control and Prevention
EPI279127	PB1	New Zealand	2010-Jul-10	A/SOUTH AUCKLAND/10/2010	Institute of Environmental Science and Research	WHO Collaborating Centre for Reference and Research on Influenza	Deng,Y-M; Iannello,P; Caldwell,N; Leang,S-Y; Komadina,N
EPI279030	PB1	Australia	2010-Jun-03	A/PERTH/12/2010	Pathwest QE II Medical Centre	WHO Collaborating Centre for Reference and Research on Influenza	Deng,Y-M; Iannello,P; Caldwell,N; Leang,S-Y; Komadina,N
EPI284403	PB1	Australia	2010-Jun-21	A/DARWIN/3/2010	Influenza Surveillance Centre for Disease Control	WHO Collaborating Centre for Reference and Research on Influenza	Deng,Y-M; Iannello,P; Caldwell,N; Leang,S-Y; Komadina,N
EPI278894	PB1	United States	2010-Jun-01	A/Texas/03/2010	Texas Department of State Health Services-Laboratory Services	Centers for Disease Control and Prevention
EPI273827	PB1	United States	2010-Apr-06	A/Kentucky/06/2010	Kentucky Division of Laboratory Services	Centers for Disease Control and Prevention
EPI273607	PB1	United States	2009-Apr-09	A/California/07/2009	Naval Health Research Center	Centers for Disease Control and Prevention
EPI273599	PB1	United States	2009-Apr-16	A/California/06/2009	Naval Health Research Center	Centers for Disease Control and Prevention
EPI270032	PB1	Macao	2010-Mar-08	A/Macau/307249/2010	Laboratorio De Saude Publico	WHO Collaborating Centre for Reference and Research on Influenza	Deng,Y-M.; Iannello,P.; Caldwell,N.; Komadina,N.
EPI269952	PB1	Australia	2010-Jan-01	A/Brisbane/1/2010	Queensland Health Scientific Services	WHO Collaborating Centre for Reference and Research on Influenza	Deng,Y-M.; Iannello,P.; Caldwell,N.; Komadina,N.
EPI284415	PB1	Guam	2010-Mar-01	A/Guam/2/2010	PIHOA Regional Public Health Laboratory Services	WHO Collaborating Centre for Reference and Research on Influenza	Deng,Y-M.; Iannello,P.; Caldwell,N.; Komadina,N.
EPI267593	PB1	United Kingdom	2009-Jun-01	A/ENG/419/2009	Microbiology Services Colindale, Public Health England	Microbiology Services Colindale, Public Health England	Galiano,M.
EPI267577	PB1	United Kingdom	2009-Jun-01	A/ENG/414/2009	Microbiology Services Colindale, Public Health England	Microbiology Services Colindale, Public Health England	Galiano,M.
EPI267569	PB1	United Kingdom	2009-May-01	A/ENG/359/2009	Microbiology Services Colindale, Public Health England	Microbiology Services Colindale, Public Health England	Galiano,M.
EPI267545	PB1	United Kingdom	2009-Jun-01	A/ENG/445/2009	Microbiology Services Colindale, Public Health England	Microbiology Services Colindale, Public Health England	Galiano,M.
EPI267537	PB1	United Kingdom	2009-Jun-01	A/ENG/433/2009	Microbiology Services Colindale, Public Health England	Microbiology Services Colindale, Public Health England	Galiano,M.
EPI267529	PB1	United Kingdom	2009-Jun-01	A/ENG/431/2009	Microbiology Services Colindale, Public Health England	Microbiology Services Colindale, Public Health England	Galiano,M.
EPI267513	PB1	United Kingdom	2009-Jun-01	A/ENG/428/2009	Microbiology Services Colindale, Public Health England	Microbiology Services Colindale, Public Health England	Galiano,M.
EPI267505	PB1	United Kingdom	2009-Jun-01	A/ENG/423/2009	Microbiology Services Colindale, Public Health England	Microbiology Services Colindale, Public Health England	Galiano,M.
EPI267497	PB1	United Kingdom	2009-Jun-01	A/ENG/402/2009	Microbiology Services Colindale, Public Health England	Microbiology Services Colindale, Public Health England	Galiano,M.
EPI267489	PB1	United Kingdom	2009-Jun-01	A/ENG/400/2009	Microbiology Services Colindale, Public Health England	Microbiology Services Colindale, Public Health England	Galiano,M.
EPI267473	PB1	United Kingdom	2009-Jun-01	A/ENG/394/2009	Microbiology Services Colindale, Public Health England	Microbiology Services Colindale, Public Health England	Galiano,M.
EPI267457	PB1	United Kingdom	2009-Jun-01	A/ENG/386/2009	Microbiology Services Colindale, Public Health England	Microbiology Services Colindale, Public Health England	Galiano,M.
EPI267441	PB1	United Kingdom	2009-Jun-01	A/ENG/384/2009	Microbiology Services Colindale, Public Health England	Microbiology Services Colindale, Public Health England	Galiano,M.
EPI267425	PB1	United Kingdom	2009-Jun-01	A/ENG/381/2009	Microbiology Services Colindale, Public Health England	Microbiology Services Colindale, Public Health England	Galiano,M.
EPI267401	PB1	United Kingdom	2009-May-01	A/ENG/266/2009	Microbiology Services Colindale, Public Health England	Microbiology Services Colindale, Public Health England	Galiano,M.
EPI267361	PB1	United Kingdom	2009-Jul-01	A/ENG/92860032/2009	Microbiology Services Colindale, Public Health England	Microbiology Services Colindale, Public Health England	Galiano,M.
EPI267353	PB1	United Kingdom	2009-May-01	A/ENG/XFL00300/2009	Microbiology Services Colindale, Public Health England	Microbiology Services Colindale, Public Health England	Galiano,M.
EPI267329	PB1	United Kingdom	2009-May-01	A/ENG/XFL00275/2009	Microbiology Services Colindale, Public Health England	Microbiology Services Colindale, Public Health England	Galiano,M.
EPI267305	PB1	United Kingdom	2009-May-01	A/ENG/XFL00419/2009	Microbiology Services Colindale, Public Health England	Microbiology Services Colindale, Public Health England	Galiano,M.
EPI267273	PB1	United Kingdom	2009-May-01	A/ENG/259/2009	Microbiology Services Colindale, Public Health England	Microbiology Services Colindale, Public Health England	Galiano,M.
EPI267265	PB1	United Kingdom	2009-May-01	A/ENG/XFL00418/2009	Microbiology Services Colindale, Public Health England	Microbiology Services Colindale, Public Health England	Galiano,M.
EPI267257	PB1	United Kingdom	2009-May-01	A/ENG/246/2009	Microbiology Services Colindale, Public Health England	Microbiology Services Colindale, Public Health England	Galiano,M.
EPI267249	PB1	United Kingdom	2009-Apr-01	A/ENG/197/2009	Microbiology Services Colindale, Public Health England	Microbiology Services Colindale, Public Health England	Galiano,M.
EPI267217	PB1	United Kingdom	2009-May-01	A/ENG/XFL00200/2009	Microbiology Services Colindale, Public Health England	Microbiology Services Colindale, Public Health England	Galiano,M.
EPI267209	PB1	United Kingdom	2009-May-01	A/ENG/XFL00473/2009	Microbiology Services Colindale, Public Health England	Microbiology Services Colindale, Public Health England	Galiano,M.
EPI266205	PB1	China	2010-Apr-03	A/Hubei-Wuchang/SWL171/2010		WHO Chinese National Influenza Center	Yu Lan,Zi Li,Xiyan Li,Xiang Zhao,Yanhui Cheng,minju Tan,Xinwan Li,Lei Yang,Shumei Zou,Leying Wen,Dayan Wang,Dexin Li,Yuelong Shu
EPI266165	PB1	China	2010-Jan-28	A/Hubei-Songzi/SWL160/2010		WHO Chinese National Influenza Center	Yu Lan,Zi Li,Xiyan Li,Xiang Zhao,Yanhui Cheng,minju Tan,Xinwan Li,Lei Yang,Shumei Zou,Leying Wen,Dayan Wang,Dexin Li,Yuelong Shu
EPI266149	PB1	China	2010-Jan-27	A/Guangdong-Liwan/SWL172/2010		WHO Chinese National Influenza Center	Yu Lan,Zi Li,Xiyan Li,Xiang Zhao,Yanhui Cheng,minju Tan,Xinwan Li,Lei Yang,Shumei Zou,Leying Wen,Dayan Wang,Dexin Li,Yuelong Shu
EPI266141	PB1	China	2010-Mar-01	A/Guangdong-Yuexiu/SWL1276/2010		WHO Chinese National Influenza Center	Yu Lan,Zi Li,Xiyan Li,Xiang Zhao,Yanhui Cheng,minju Tan,Xinwan Li,Lei Yang,Shumei Zou,Leying Wen,Dayan Wang,Dexin Li,Yuelong Shu
EPI266125	PB1	China	2010-Mar-01	A/Guangdong-Duanzhou/SWL1178/2010		WHO Chinese National Influenza Center	Yu Lan,Zi Li,Xiyan Li,Xiang Zhao,Yanhui Cheng,minju Tan,Xinwan Li,Lei Yang,Shumei Zou,Leying Wen,Dayan Wang,Dexin Li,Yuelong Shu
EPI266109	PB1	China	2010-Jan-26	A/Guangdong-Zhenjiang/SWL176/2010		WHO Chinese National Influenza Center	Yu Lan,Zi Li,Xiyan Li,Xiang Zhao,Yanhui Cheng,minju Tan,Xinwan Li,Lei Yang,Shumei Zou,Leying Wen,Dayan Wang,Dexin Li,Yuelong Shu
EPI258278	PB1	China	2009-Aug-29	A/Henan/18/2009		WHO Chinese National Influenza Center	Yu Lan,Zi Li,Xiyan Li,Xiang Zhao,Yanhui Cheng,minju Tan,Xinwan Li,Lei Yang,Shumei Zou,Leying Wen,Dayan Wang,Dexin Li,Yuelong Shu
EPI258246	PB1	China	2010-Jan-18	A/Shaanxi-Beilin/SWL134/2010		WHO Chinese National Influenza Center	Yu Lan,Zi Li,Xiyan Li,Xiang Zhao,Yanhui Cheng,minju Tan,Xinwan Li,Lei Yang,Shumei Zou,Leying Wen,Dayan Wang,Dexin Li,Yuelong Shu
EPI258238	PB1	China	2010-Jan-27	A/Jiangsu-Qinhuai/SWL167/2010		WHO Chinese National Influenza Center	Yu Lan,Zi Li,Xiyan Li,Xiang Zhao,Yanhui Cheng,minju Tan,Xinwan Li,Lei Yang,Shumei Zou,Leying Wen,Dayan Wang,Dexin Li,Yuelong Shu
EPI256640	PB1	China	2009-Dec-20	A/Guangxi/SWL8/2009		WHO Chinese National Influenza Center	Yu Lan,Zi Li,Xiyan Li,Xiang Zhao,Yanhui Cheng,minju Tan,Xinwan Li,Lei Yang,Shumei Zou,Leying Wen,Dayan Wang,Dexin Li,Yuelong Shu
EPI256624	PB1	China	2009-Dec-20	A/Guangxi/SWL5/2009		WHO Chinese National Influenza Center	Yu Lan,Zi Li,Xiyan Li,Xiang Zhao,Yanhui Cheng,minju Tan,Xinwan Li,Lei Yang,Shumei Zou,Leying Wen,Dayan Wang,Dexin Li,Yuelong Shu
EPI256616	PB1	China	2009-Dec-20	A/Guangxi/SWL4/2009		WHO Chinese National Influenza Center	Yu Lan,Zi Li,Xiyan Li,Xiang Zhao,Yanhui Cheng,minju Tan,Xinwan Li,Lei Yang,Shumei Zou,Leying Wen,Dayan Wang,Dexin Li,Yuelong Shu
EPI256592	PB1	China	2009-Dec-20	A/Guangxi/SWL9/2009		WHO Chinese National Influenza Center	Yu Lan,Zi Li,Xiyan Li,Xiang Zhao,Yanhui Cheng,minju Tan,Xinwan Li,Lei Yang,Shumei Zou,Leying Wen,Dayan Wang,Dexin Li,Yuelong Shu
EPI256584	PB1	China	2009-Dec-20	A/Guangxi/SWL3/2009		WHO Chinese National Influenza Center	Yu Lan,Zi Li,Xiyan Li,Xiang Zhao,Yanhui Cheng,minju Tan,Xinwan Li,Lei Yang,Shumei Zou,Leying Wen,Dayan Wang,Dexin Li,Yuelong Shu
EPI256492	PB1	China	2009-Nov-20	A/Sichuan-Wuhou/SWL4391/2009		WHO Chinese National Influenza Center	Yu Lan,Zi Li,Xiyan Li,Xiang Zhao,Yanhui Cheng,minju Tan,Xinwan Li,Lei Yang,Shumei Zou,Leying Wen,Dayan Wang,Dexin Li,Yuelong Shu
EPI256484	PB1	China	2009-Nov-19	A/Sichuan-Jinniu/SWL446/2009		WHO Chinese National Influenza Center	Yu Lan,Zi Li,Xiyan Li,Xiang Zhao,Yanhui Cheng,minju Tan,Xinwan Li,Lei Yang,Shumei Zou,Leying Wen,Dayan Wang,Dexin Li,Yuelong Shu
EPI256468	PB1	China	2009-Nov-30	A/Beijing-Xicheng/SWL11649/2009		WHO Chinese National Influenza Center	Yu Lan,Zi Li,Xiyan Li,Xiang Zhao,Yanhui Cheng,minju Tan,Xinwan Li,Lei Yang,Shumei Zou,Leying Wen,Dayan Wang,Dexin Li,Yuelong Shu
EPI256448	PB1	China	2009-Nov-23	A/Guangdong/SWL33/2009		WHO Chinese National Influenza Center	Yu Lan,Zi Li,Xiyan Li,Xiang Zhao,Yanhui Cheng,minju Tan,Xinwan Li,Lei Yang,Shumei Zou,Leying Wen,Dayan Wang,Dexin Li,Yuelong Shu
EPI254568	PB1	United States	2010-Feb-02	A/Georgia/08/2010	Georgia Public Health Laboratory	Centers for Disease Control and Prevention
EPI254054	PB1	United States	2009-Sep-30	A/Wisconsin/67/2009	Wisconsin State Laboratory of Hygiene	Centers for Disease Control and Prevention
EPI254048	PB1	Puerto Rico	2009-Dec-18	A/Puerto Rico/20/2009	Puerto Rico Department of Health	Centers for Disease Control and Prevention
EPI254045	PB1	United States	2009-Sep-16	A/Wisconsin/66/2009	Wisconsin State Laboratory of Hygiene	Centers for Disease Control and Prevention
EPI254004	PB1	United States	2010-Mar-02	A/Louisiana/03/2010	Louisiana Department of Health and Hospitals	Centers for Disease Control and Prevention
EPI253528	PB1	China	2009-Jun-11	A/Jiangsu/SWL1/2009		WHO Chinese National Influenza Center	Yu Lan,Zi Li,Xiyan Li,Xiang Zhao,Yanhui Cheng,minju Tan,Xinwan Li,Lei Yang,Shumei Zou,Leying Wen,Dayan Wang,Dexin Li,Yuelong Shu
EPI253452	PB1	China	2009-Sep-02	A/Xizang/SWL2/2009		WHO Chinese National Influenza Center	Yu Lan,Zi Li,Xiyan Li,Xiang Zhao,Yanhui Cheng,minju Tan,Xinwan Li,Lei Yang,Shumei Zou,Leying Wen,Dayan Wang,Dexin Li,Yuelong Shu
EPI253436	PB1	China	2009-Aug-08	A/Guangdong/SWL28/2009		WHO Chinese National Influenza Center	Yu Lan,Zi Li,Xiyan Li,Xiang Zhao,Yanhui Cheng,minju Tan,Xinwan Li,Lei Yang,Shumei Zou,Leying Wen,Dayan Wang,Dexin Li,Yuelong Shu
EPI253380	PB1	China	2009-Jun-26	A/Guangdong/SWL27/2009		WHO Chinese National Influenza Center	Yu Lan,Zi Li,Xiyan Li,Xiang Zhao,Yanhui Cheng,minju Tan,Xinwan Li,Lei Yang,Shumei Zou,Leying Wen,Dayan Wang,Dexin Li,Yuelong Shu
EPI253372	PB1	China	2009-Jul-13	A/Heilongjiang/SWL1/2009		WHO Chinese National Influenza Center	Yu Lan,Zi Li,Xiyan Li,Xiang Zhao,Yanhui Cheng,minju Tan,Xinwan Li,Lei Yang,Shumei Zou,Leying Wen,Dayan Wang,Dexin Li,Yuelong Shu
EPI253364	PB1	China	2009-Jun-02	A/Shanghai/SWL121/2009		WHO Chinese National Influenza Center	Yu Lan,Zi Li,Xiyan Li,Xiang Zhao,Yanhui Cheng,minju Tan,Xinwan Li,Lei Yang,Shumei Zou,Leying Wen,Dayan Wang,Dexin Li,Yuelong Shu
EPI253324	PB1	China	2009-Jun-26	A/Hunan/SWL12/2009		WHO Chinese National Influenza Center	Yu Lan,Zi Li,Xiyan Li,Xiang Zhao,Yanhui Cheng,minju Tan,Xinwan Li,Lei Yang,Shumei Zou,Leying Wen,Dayan Wang,Dexin Li,Yuelong Shu
EPI253316	PB1	China	2009-Jun-22	A/Hunan/SWL9/2009		WHO Chinese National Influenza Center	Yu Lan,Zi Li,Xiyan Li,Xiang Zhao,Yanhui Cheng,minju Tan,Xinwan Li,Lei Yang,Shumei Zou,Leying Wen,Dayan Wang,Dexin Li,Yuelong Shu
EPI253292	PB1	China	2009-Jun-19	A/Hunan/SWL4/2009		WHO Chinese National Influenza Center	Yu Lan,Zi Li,Xiyan Li,Xiang Zhao,Yanhui Cheng,minju Tan,Xinwan Li,Lei Yang,Shumei Zou,Leying Wen,Dayan Wang,Dexin Li,Yuelong Shu
EPI253284	PB1	China	2009-Jun-21	A/Hunan/SWL5/2009		WHO Chinese National Influenza Center	Yu Lan,Zi Li,Xiyan Li,Xiang Zhao,Yanhui Cheng,minju Tan,Xinwan Li,Lei Yang,Shumei Zou,Leying Wen,Dayan Wang,Dexin Li,Yuelong Shu
EPI253260	PB1	China	2009-Jun-21	A/Hebei/SWL1/2009		WHO Chinese National Influenza Center	Yu Lan,Zi Li,Xiyan Li,Xiang Zhao,Yanhui Cheng,minju Tan,Xinwan Li,Lei Yang,Shumei Zou,Leying Wen,Dayan Wang,Dexin Li,Yuelong Shu
EPI253252	PB1	China	2009-Jun-13	A/Hunan/SWL3/2009		WHO Chinese National Influenza Center
EPI253220	PB1	China	2009-Jun-18	A/Anhui/SWL1/2009		WHO Chinese National Influenza Center	Yu Lan,Zi Li,Xiyan Li,Xiang Zhao,Yanhui Cheng,minju Tan,Xinwan Li,Lei Yang,Shumei Zou,Leying Wen,Dayan Wang,Dexin Li,Yuelong Shu
EPI253204	PB1	China	2009-Jun-10	A/Tianjin/SWL2/2009		WHO Chinese National Influenza Center	Yu Lan,Zi Li,Xiyan Li,Xiang Zhao,Yanhui Cheng,minju Tan,Xinwan Li,Lei Yang,Shumei Zou,Leying Wen,Dayan Wang,Dexin Li,Yuelong Shu
EPI253164	PB1	China	2009-May-31	A/Shanghai/SWL4/2009		WHO Chinese National Influenza Center	Yu Lan,Zi Li,Xiyan Li,Xiang Zhao,Yanhui Cheng,minju Tan,Xinwan Li,Lei Yang,Shumei Zou,Leying Wen,Dayan Wang,Dexin Li,Yuelong Shu
EPI253156	PB1	China	2009-Jun-03	A/Shanxi/SWL1/2009		WHO Chinese National Influenza Center	Yu Lan,Zi Li,Xiyan Li,Xiang Zhao,Yanhui Cheng,minju Tan,Xinwan Li,Lei Yang,Shumei Zou,Leying Wen,Dayan Wang,Dexin Li,Yuelong Shu
EPI253148	PB1	China	2009-Jun-10	A/Hainan/SWL1/2009		WHO Chinese National Influenza Center	Yu Lan,Zi Li,Xiyan Li,Xiang Zhao,Yanhui Cheng,minju Tan,Xinwan Li,Lei Yang,Shumei Zou,Leying Wen,Dayan Wang,Dexin Li,Yuelong Shu
EPI253140	PB1	China	2009-Jun-10	A/Guizhou/SWL1/2009		WHO Chinese National Influenza Center	Yu Lan,Zi Li,Xiyan Li,Xiang Zhao,Yanhui Cheng,minju Tan,Xinwan Li,Lei Yang,Shumei Zou,Leying Wen,Dayan Wang,Dexin Li,Yuelong Shu
EPI253100	PB1	China	2009-Jun-08	A/Tianjin/SWL1/2009		WHO Chinese National Influenza Center	Yu Lan,Zi Li,Xiyan Li,Xiang Zhao,Yanhui Cheng,minju Tan,Xinwan Li,Lei Yang,Shumei Zou,Leying Wen,Dayan Wang,Dexin Li,Yuelong Shu
EPI252202	PB1	New Zealand	2009-Jun-13	A/New Zealand/871/2009	Institute of Environmental Science & Research	Centers for Disease Control and Prevention
EPI252186	PB1	United States	2010-Feb-06	A/Georgia/04/2010	Georgia Public Health Laboratory	Centers for Disease Control and Prevention
EPI252161	PB1	United States	2009-Aug-25	A/West Virginia/13/2009	Charleston Area Medical Center	Centers for Disease Control and Prevention
EPI254014	PB1	United States	2010-Mar-08	A/Utah/03/2010	Utah Department of Health	Centers for Disease Control and Prevention
EPI253990	PB1	United States	2010-Feb-09	A/New York/03/2010	New York City Department of Health	Centers for Disease Control and Prevention
EPI254009	PB1	United States	2010-Mar-11	A/Nebraska/02/2010	Nebraska Public Health Lab	Centers for Disease Control and Prevention
EPI253995	PB1	United States	2010-Mar-03	A/Iowa/04/2010	Iowa State Hygienic Laboratory	Centers for Disease Control and Prevention
EPI253951	PB1	United States	2010-Mar-04	A/California/05/2010	California Department of Health Services	Centers for Disease Control and Prevention
EPI250020	PB1	United States	2010-Feb-24	A/North Carolina/05/2010	North Carolina State Laboratory of Public Health	Centers for Disease Control and Prevention
EPI252105	PB1	United States	2010-Feb-08	A/Wyoming/01/2010	Wyoming Public Health Laboratory	Centers for Disease Control and Prevention
EPI347062	PB1	United States	2010-Feb-17	A/Wisconsin/02/2010	Wisconsin State Laboratory of Hygiene	Centers for Disease Control and Prevention
EPI252100	PB1	United States	2010-Jan-24	A/Wisconsin/01/2010	Wisconsin State Laboratory of Hygiene	Centers for Disease Control and Prevention
EPI254017	PB1	United States	2010-Jan-21	A/Virginia/01/2010	Virginia Division of Consolidated Laboratories	Centers for Disease Control and Prevention
EPI252094	PB1	United States	2010-Feb-04	A/Vermont/01/2010	Vermont Department of Health Laboratory	Centers for Disease Control and Prevention
EPI252088	PB1	United States	2009-Dec-07	A/Texas/75/2009	Texas Department of State Health Services-Laboratory Services	Centers for Disease Control and Prevention
EPI247433	PB1	United States	2010-Feb-23	A/Tennessee/01/2010	Tennessee Department of Health Laboratory-Jackson	Centers for Disease Control and Prevention
EPI252067	PB1	United States	2010-Jan-12	A/Nevada/01/2010	Nevada State Health Laboratory	Centers for Disease Control and Prevention
EPI254040	PB1	United States	2009-Dec-30	A/Nebraska/23/2009	Nebraska Public Health Lab	Centers for Disease Control and Prevention
EPI273693	PB1	United States	2009-Nov-09	A/Minnesota/40/2009	Minnesota Department of Health	Centers for Disease Control and Prevention
EPI252061	PB1	United States	2010-Feb-03	A/Louisiana/01/2010	Louisiana Department of Health and Hospitals	Centers for Disease Control and Prevention
EPI252056	PB1	Japan	2009-Nov-10	A/Japan/4081/2009	U.S. Air Force School of Aerospace Medicine	Centers for Disease Control and Prevention
EPI253976	PB1	United States	2010-Feb-02	A/Florida/02/2010	Florida Department of Health-Jacksonville	Centers for Disease Control and Prevention
EPI253971	PB1	United States	2010-Jan-06	A/Florida/01/2010	Florida Department of Health-Jacksonville	Centers for Disease Control and Prevention
EPI252041	PB1	Ethiopia	2010-Jan-06	A/Ethiopia/45/2010	Ethiopian Health and Nutrition Research Institute (EHNRI)	Centers for Disease Control and Prevention
EPI252026	PB1	United States	2010-Feb-01	A/California/02/2010	California Department of Health Services	Centers for Disease Control and Prevention
EPI252021	PB1	Bangladesh	2009-Nov-11	A/Bangladesh/2001/2009	Institute of Epidemiology Disease Control and Research (IEDCR) & Bangladesh National Influenza Centre (NIC)	Centers for Disease Control and Prevention
EPI247199	PB1	Argentina	2009-Jun-19	A/Argentina/8169/2009	Instituto Nacional de Enfermedades Infecciosas	Centers for Disease Control and Prevention
EPI247173	PB1	United States	2010-Feb-07	A/Alaska/01/2010	Alaska State Virology Lab	Centers for Disease Control and Prevention
EPI252010	PB1	United States	2010-Jan-04	A/Alabama/01/2010	ADPH Bureau of Clinical Laboratories	Centers for Disease Control and Prevention
EPI266849	PB1	China	2009-Aug-08	A/Hong Kong/14775/2009		Centers for Disease Control and Prevention
EPI266839	PB1	China	2009-Oct-22	A/Fujian-Shanghang/523/2009		Centers for Disease Control and Prevention
EPI266823	PB1	China	2009-Oct-17	A/Beijing-Chaoyang/11263/2009		Centers for Disease Control and Prevention
EPI266818	PB1	China	2009-Oct-15	A/Beijing-Chaoyang/11230/2009		Centers for Disease Control and Prevention
EPI252005	PB1	China	2009-Dec-04	A/Hebei-Yuhua/Swl1441/2009	WHO Chinese National Influenza Center	Centers for Disease Control and Prevention
EPI252000	PB1	China	2009-Nov-20	A/Guangdong-Xinxing/Swl1621/2009	WHO Chinese National Influenza Center	Centers for Disease Control and Prevention
EPI251990	PB1	Taiwan	2009-Nov-09	A/Taiwan/1127/2009	ADImmune Corporation	Centers for Disease Control and Prevention
EPI253986	PB1	United States	2010-Jan-05	A/Iowa/01/2010	Iowa State Hygienic Laboratory	Centers for Disease Control and Prevention
EPI252120	PB1	Peru	2009-Nov-17	A/Peru/8409/2009	US NAMRU-6	Centers for Disease Control and Prevention
EPI243795	PB1	United States	2009-Aug-01	A/Texas/71/2009	U.S. Air Force School of Aerospace Medicine	Centers for Disease Control and Prevention
EPI251977	PB1	United States	2009-Dec-06	A/Arizona/20/2009	Arizona Department of Health Services	Centers for Disease Control and Prevention
EPI251967	PB1	Russian Federation	2009-Nov-30	A/Belgorod/01/2009	Russian Academy of Medical Sciences	Centers for Disease Control and Prevention
EPI243735	PB1	United States	2009-Oct-22	A/Montana/23/2009	Montana Public Health Laboratory	Centers for Disease Control and Prevention
EPI251954	PB1	United States	2009-Nov-24	A/California/41/2009	L.A. County Public Health Laboratory	Centers for Disease Control and Prevention
EPI251949	PB1	United States	2009-Nov-12	A/Oklahoma/05/2009	Oklahoma State Department of Health	Centers for Disease Control and Prevention
EPI249560	PB1	China	2009-Oct-23	A/Hong Kong/33775/2009	Government Virus Unit	Centers for Disease Control and Prevention
EPI240586	PB1	United Kingdom	2009-Apr-01	A/Eng/XFL00137/2009	Microbiology Services Colindale, Public Health England	Microbiology Services Colindale, Public Health England	Galiano,M.
EPI240578	PB1	United Kingdom	2009-Apr-01	A/Eng/91800797/2009	Microbiology Services Colindale, Public Health England	Microbiology Services Colindale, Public Health England	Galiano,M.
EPI240570	PB1	United Kingdom	2009-Jun-01	A/ENG/434/2009	Microbiology Services Colindale, Public Health England	Microbiology Services Colindale, Public Health England	Galiano,M.
EPI240562	PB1	United Kingdom	2009-Jun-01	A/ENG/411/2009	Microbiology Services Colindale, Public Health England	Microbiology Services Colindale, Public Health England	Galiano,M.
EPI240514	PB1	United Kingdom	2009-May-01	A/ENG/263/2009	Microbiology Services Colindale, Public Health England	Microbiology Services Colindale, Public Health England	Galiano,M.
EPI240506	PB1	United Kingdom	2009-Apr-01	A/ENG/551/2009	Microbiology Services Colindale, Public Health England	Microbiology Services Colindale, Public Health England	Galiano,M.
EPI240498	PB1	United Kingdom	2009-May-01	A/ENG/201/2009	Microbiology Services Colindale, Public Health England	Microbiology Services Colindale, Public Health England	Galiano,M.
EPI240490	PB1	United Kingdom	2009-Apr-01	A/ENG/205/2009	Microbiology Services Colindale, Public Health England	Microbiology Services Colindale, Public Health England	Galiano,M.
EPI240458	PB1	United Kingdom	2009-Apr-01	A/ENG/202/2009	Microbiology Services Colindale, Public Health England	Microbiology Services Colindale, Public Health England	Galiano,M.
EPI240442	PB1	United Kingdom	2009-May-01	A/ENG/256/2009	Microbiology Services Colindale, Public Health England	Microbiology Services Colindale, Public Health England	Galiano,M.
EPI240434	PB1	United Kingdom	2009-Apr-01	A/ENG/204/2009	Microbiology Services Colindale, Public Health England	Microbiology Services Colindale, Public Health England	Galiano,M.
EPI252209	PB1	Puerto Rico	2009-Dec-06	A/Puerto Rico/51/2009	Puerto Rico Department of Health	Centers for Disease Control and Prevention
EPI239591	PB1	United States	2009-Oct-01	A/North Carolina/45/2009	North Carolina State Laboratory of Public Health	Centers for Disease Control and Prevention
EPI239576	PB1	United States	2009-Oct-16	A/North Carolina/43/2009	North Carolina State Laboratory of Public Health	Centers for Disease Control and Prevention
EPI233189	PB1	United States	2009-Oct-16	A/North Carolina/46/2009	Centers for Disease Control and Prevention	Centers for Disease Control and Prevention
EPI266859	PB1	China	2009-Sep-11	A/Hong Kong/26552/2009	Government Virus Unit	Centers for Disease Control and Prevention
EPI266854	PB1	China	2009-Sep-07	A/Hong Kong/26547/2009	Government Virus Unit	Centers for Disease Control and Prevention
EPI266813	PB1	Canada	2009-Sep-24	A/Alberta/RV2859/2009	National Microbiology Laboratory, Health Canada	Centers for Disease Control and Prevention
EPI253946	PB1	United States	2009-Nov-02	A/Wyoming/16/2009	Wyoming Public Health Laboratory	Centers for Disease Control and Prevention
EPI251913	PB1	United States	2009-Nov-09	A/Washington/62/2009	Washington State Public Health Laboratory	Centers for Disease Control and Prevention
EPI251898	PB1	United States	2009-Nov-06	A/Illinois/15/2009	Illinois Department of Public Health-Chicago	Centers for Disease Control and Prevention
EPI257199	PB1	Japan	2009-Sep-20	A/SHIGA/44/2009		National Institute of Infectious Diseases (NIID)	Ujike,Makoto; Kato,Yumiko; Oguchi,Akio; Fujita,Nobuyuki; Obuchi,Masatsugu; Tashiro,Masato; Odagir,Takato
EPI257187	PB1	Japan	2009-Sep-16	A/OSAKA/2032/2009		National Institute of Infectious Diseases (NIID)	Ujike,Makoto; Kato,Yumiko; Oguchi,Akio; Fujita,Nobuyuki; Obuchi,Masatsugu; Tashiro,Masato; Odagir,Takato
EPI257181	PB1	Japan	2009-Sep-09	A/OSAKA/2031/2009		National Institute of Infectious Diseases (NIID)	Ujike,Makoto; Kato,Yumiko; Oguchi,Akio; Fujita,Nobuyuki; Obuchi,Masatsugu; Tashiro,Masato; Odagir,Takato
EPI257155	PB1	Japan	2009-Jun-06	A/CHIBA/1016/2009		National Institute of Infectious Diseases (NIID)	Ujike,Makoto; Kato,Yumiko; Oguchi,Akio; Fujita,Nobuyuki; Obuchi,Masatsugu; Tashiro,Masato; Odagir,Takato
EPI227915	PB1	United States	2009-Jun-08	A/Wisconsin/26/2009	City of Milwaukee Health Department	Centers for Disease Control and Prevention
EPI227908	PB1	United States	2009-Oct-23	A/West Virginia/09/2009	Charleston Area Medical Center	Centers for Disease Control and Prevention
EPI227879	PB1	United States	2009-Aug-25	A/Utah/51/2009	Utah Department of Health	Centers for Disease Control and Prevention
EPI227868	PB1	United States	2009-Jun-25	A/Utah/22/2009	Utah Public Health Laboratory	Centers for Disease Control and Prevention
EPI227862	PB1	United States	2009-Jun-22	A/Utah/21/2009	Utah Public Health Laboratory	Centers for Disease Control and Prevention
EPI227818	PB1	Saudi Arabia	2009-Jul-29	A/Saudi Arabia/4285/2009	Ministry of Health Riyadh	Centers for Disease Control and Prevention
EPI227809	PB1	United States	2009-Oct-27	A/Rhode Island/18/2009	Rhode Island Department of Health	Centers for Disease Control and Prevention
EPI227790	PB1	United States	2009-Jun-19	A/Pennsylvania/13/2009	Pennsylvania Department of Health	Centers for Disease Control and Prevention
EPI227775	PB1	United States	2009-Jun-18	A/Oregon/11/2009	Oregon Public Health Laboratory	Centers for Disease Control and Prevention
EPI227757	PB1	United States	2009-Sep-10	A/North Carolina/37/2009	North Carolina State Laboratory of Public Health	Centers for Disease Control and Prevention
EPI231490	PB1	United States	2009-Jun-22	A/New York/98/2009	Erie County Medical Center	Centers for Disease Control and Prevention
EPI227721	PB1	United States	2009-Aug-28	A/Minnesota/16/2009	Iowa College of Public Health	Centers for Disease Control and Prevention
EPI227714	PB1	United States	2009-Aug-28	A/Minnesota/15/2009	Iowa College of Public Health	Centers for Disease Control and Prevention
EPI239595	PB1	India	2009-Sep-16	A/India/2993/2009	Centers for Disease Control and Prevention	Centers for Disease Control and Prevention
EPI227638	PB1	Chile	2009-Jul-05	A/Chile/1579/2009	Instituto de Salud Publica de Chile	Centers for Disease Control and Prevention
EPI226598	PB1	Japan	2009-Jan-01	A/SHIMANE/188/2009		National Institute of Infectious Diseases (NIID)	Ujike,Makoto; Kato,Yumiko; Oguchi,Akio; Fujita,Nobuyuki; Obuchi,Masatsugu; Tashiro,Masato; Odagir,Takato
EPI226582	PB1	Japan	2009-Jan-01	A/Sendai-H/1434/2009		National Institute of Infectious Diseases (NIID)	Ujike,Makoto; Kato,Yumiko; Oguchi,Akio; Fujita,Nobuyuki; Obuchi,Masatsugu; Tashiro,Masato; Odagir,Takato
EPI226550	PB1	Japan	2009-Aug-19	A/YOKOHAMA/1311/2009		National Institute of Infectious Diseases (NIID)	Ujike,Makoto; Kato,Yumiko; Oguchi,Akio; Fujita,Nobuyuki; Obuchi,Masatsugu; Tashiro,Masato; Odagir,Takato
EPI226542	PB1	Japan	2009-Jun-20	A/YOKOHAMA/1017/2009		National Institute of Infectious Diseases (NIID)	Ujike,Makoto; Kato,Yumiko; Oguchi,Akio; Fujita,Nobuyuki; Obuchi,Masatsugu; Tashiro,Masato; Odagir,Takato
EPI226534	PB1	Japan	2009-May-08	A/YOKOHAMA/1000/2009		National Institute of Infectious Diseases (NIID)	Ujike,Makoto; Kato,Yumiko; Oguchi,Akio; Fujita,Nobuyuki; Obuchi,Masatsugu; Tashiro,Masato; Odagir,Takato
EPI226526	PB1	Japan	2009-Jul-23	A/YAMANASHI/260/2009		National Institute of Infectious Diseases (NIID)	Ujike,Makoto; Kato,Yumiko; Oguchi,Akio; Fujita,Nobuyuki; Obuchi,Masatsugu; Tashiro,Masato; Odagir,Takato
EPI226486	PB1	Japan	2009-Sep-24	A/YAMAGATA/313/2009		National Institute of Infectious Diseases (NIID)	Ujike,Makoto; Kato,Yumiko; Oguchi,Akio; Fujita,Nobuyuki; Obuchi,Masatsugu; Tashiro,Masato; Odagir,Takato
EPI226470	PB1	Japan	2009-Jul-04	A/WAKAYAMA/54/2009		National Institute of Infectious Diseases (NIID)	Ujike,Makoto; Kato,Yumiko; Oguchi,Akio; Fujita,Nobuyuki; Obuchi,Masatsugu; Tashiro,Masato; Odagir,Takato
EPI226462	PB1	Japan	2009-Jul-23	A/TOCHIGI/154/2009		National Institute of Infectious Diseases (NIID)	Ujike,Makoto; Kato,Yumiko; Oguchi,Akio; Fujita,Nobuyuki; Obuchi,Masatsugu; Tashiro,Masato; Odagir,Takato
EPI226414	PB1	Japan	2009-Jul-08	A/SHIMANE/1004/2009		National Institute of Infectious Diseases (NIID)	Ujike,Makoto; Kato,Yumiko; Oguchi,Akio; Fujita,Nobuyuki; Obuchi,Masatsugu; Tashiro,Masato; Odagir,Takato
EPI226406	PB1	Japan	2009-Oct-01	A/SHIGA/45/2009		National Institute of Infectious Diseases (NIID)	Ujike,Makoto; Kato,Yumiko; Oguchi,Akio; Fujita,Nobuyuki; Obuchi,Masatsugu; Tashiro,Masato; Odagir,Takato
EPI226366	PB1	Japan	2009-Jun-22	A/SAITAMA-C/29/2009		National Institute of Infectious Diseases (NIID)	Ujike,Makoto; Kato,Yumiko; Oguchi,Akio; Fujita,Nobuyuki; Obuchi,Masatsugu; Tashiro,Masato; Odagir,Takato
EPI226350	PB1	Japan	2009-Aug-23	A/OKINAWA/259/2009		National Institute of Infectious Diseases (NIID)	Ujike,Makoto; Kato,Yumiko; Oguchi,Akio; Fujita,Nobuyuki; Obuchi,Masatsugu; Tashiro,Masato; Odagir,Takato
EPI226334	PB1	Japan	2009-Aug-17	A/OKINAWA/257/2009		National Institute of Infectious Diseases (NIID)	Ujike,Makoto; Kato,Yumiko; Oguchi,Akio; Fujita,Nobuyuki; Obuchi,Masatsugu; Tashiro,Masato; Odagir,Takato
EPI226294	PB1	Japan	2009-Jul-16	A/OITA/126/2009		National Institute of Infectious Diseases (NIID)	Ujike,Makoto; Kato,Yumiko; Oguchi,Akio; Fujita,Nobuyuki; Obuchi,Masatsugu; Tashiro,Masato; Odagir,Takato
EPI226286	PB1	Japan	2009-Aug-07	A/NIIGATA/871/2009		National Institute of Infectious Diseases (NIID)	Ujike,Makoto; Kato,Yumiko; Oguchi,Akio; Fujita,Nobuyuki; Obuchi,Masatsugu; Tashiro,Masato; Odagir,Takato
EPI226262	PB1	Japan	2009-Sep-24	A/NIIGATA/1141/2009		National Institute of Infectious Diseases (NIID)	Ujike,Makoto; Kato,Yumiko; Oguchi,Akio; Fujita,Nobuyuki; Obuchi,Masatsugu; Tashiro,Masato; Odagir,Takato
EPI226246	PB1	Japan	2009-Aug-27	A/NAGANO/RC1/2009		National Institute of Infectious Diseases (NIID)	Ujike,Makoto; Kato,Yumiko; Oguchi,Akio; Fujita,Nobuyuki; Obuchi,Masatsugu; Tashiro,Masato; Odagir,Takato
EPI226182	PB1	Mongolia	2009-Oct-13	A/Mongolia/JP5581/2009		National Institute of Infectious Diseases (NIID)	Ujike,Makoto; Kato,Yumiko; Oguchi,Akio; Fujita,Nobuyuki; Obuchi,Masatsugu; Tashiro,Masato; Odagir,Takato
EPI226174	PB1	Japan	2009-Jun-24	A/MIE/32/2009		National Institute of Infectious Diseases (NIID)	Ujike,Makoto; Kato,Yumiko; Oguchi,Akio; Fujita,Nobuyuki; Obuchi,Masatsugu; Tashiro,Masato; Odagir,Takato
EPI226142	PB1	Lao, People's Democratic Republic	2009-Jul-17	A/Laos/JP1388/2009		National Institute of Infectious Diseases (NIID)	Ujike,Makoto; Kato,Yumiko; Oguchi,Akio; Fujita,Nobuyuki; Obuchi,Masatsugu; Tashiro,Masato; Odagir,Takato
EPI226126	PB1	Lao, People's Democratic Republic	2009-Jul-13	A/Laos/JP1375/2009		National Institute of Infectious Diseases (NIID)	Ujike,Makoto; Kato,Yumiko; Oguchi,Akio; Fujita,Nobuyuki; Obuchi,Masatsugu; Tashiro,Masato; Odagir,Takato
EPI226118	PB1	Lao, People's Democratic Republic	2009-Jul-14	A/Laos/JP1294/2009		National Institute of Infectious Diseases (NIID)	Ujike,Makoto; Kato,Yumiko; Oguchi,Akio; Fujita,Nobuyuki; Obuchi,Masatsugu; Tashiro,Masato; Odagir,Takato
EPI226110	PB1	Lao, People's Democratic Republic	2009-Jul-14	A/Laos/JP1291/2009		National Institute of Infectious Diseases (NIID)	Ujike,Makoto; Kato,Yumiko; Oguchi,Akio; Fujita,Nobuyuki; Obuchi,Masatsugu; Tashiro,Masato; Odagir,Takato
EPI226086	PB1	Lao, People's Democratic Republic	2009-Jul-10	A/Laos/JP1239/2009		National Institute of Infectious Diseases (NIID)	Ujike,Makoto; Kato,Yumiko; Oguchi,Akio; Fujita,Nobuyuki; Obuchi,Masatsugu; Tashiro,Masato; Odagir,Takato
EPI226070	PB1	Lao, People's Democratic Republic	2009-Jul-07	A/Laos/JP1155/2009		National Institute of Infectious Diseases (NIID)	Ujike,Makoto; Kato,Yumiko; Oguchi,Akio; Fujita,Nobuyuki; Obuchi,Masatsugu; Tashiro,Masato; Odagir,Takato
EPI226062	PB1	Lao, People's Democratic Republic	2009-Jul-03	A/Laos/JP1139/2009		National Institute of Infectious Diseases (NIID)	Ujike,Makoto; Kato,Yumiko; Oguchi,Akio; Fujita,Nobuyuki; Obuchi,Masatsugu; Tashiro,Masato; Odagir,Takato
EPI226038	PB1	Lao, People's Democratic Republic	2009-Jun-21	A/Laos/JP1074/2009		National Institute of Infectious Diseases (NIID)	Ujike,Makoto; Kato,Yumiko; Oguchi,Akio; Fujita,Nobuyuki; Obuchi,Masatsugu; Tashiro,Masato; Odagir,Takato
EPI226022	PB1	Japan	2009-Oct-29	A/KUMAMOTO/161/2009		National Institute of Infectious Diseases (NIID)	Ujike,Makoto; Kato,Yumiko; Oguchi,Akio; Fujita,Nobuyuki; Obuchi,Masatsugu; Tashiro,Masato; Odagir,Takato
EPI226014	PB1	Japan	2009-Oct-13	A/KOBE/92359/2009		National Institute of Infectious Diseases (NIID)	Ujike,Makoto; Kato,Yumiko; Oguchi,Akio; Fujita,Nobuyuki; Obuchi,Masatsugu; Tashiro,Masato; Odagir,Takato
EPI225998	PB1	Japan	2009-Aug-17	A/KOBE/91992/2009		National Institute of Infectious Diseases (NIID)	Ujike,Makoto; Kato,Yumiko; Oguchi,Akio; Fujita,Nobuyuki; Obuchi,Masatsugu; Tashiro,Masato; Odagir,Takato
EPI225974	PB1	Japan	2009-Sep-29	A/HOKKAIDO/200/2009		National Institute of Infectious Diseases (NIID)	Ujike,Makoto; Kato,Yumiko; Oguchi,Akio; Fujita,Nobuyuki; Obuchi,Masatsugu; Tashiro,Masato; Odagir,Takato
EPI225958	PB1	Japan	2009-Sep-20	A/HIROSHIMA/316/2009		National Institute of Infectious Diseases (NIID)	Ujike,Makoto; Kato,Yumiko; Oguchi,Akio; Fujita,Nobuyuki; Obuchi,Masatsugu; Tashiro,Masato; Odagir,Takato
EPI225950	PB1	Japan	2009-Sep-01	A/HIROSHIMA/287/2009		National Institute of Infectious Diseases (NIID)	Ujike,Makoto; Kato,Yumiko; Oguchi,Akio; Fujita,Nobuyuki; Obuchi,Masatsugu; Tashiro,Masato; Odagir,Takato
EPI225926	PB1	Japan	2009-Jul-16	A/HIROSHIMA-C/242/2009		National Institute of Infectious Diseases (NIID)	Ujike,Makoto; Kato,Yumiko; Oguchi,Akio; Fujita,Nobuyuki; Obuchi,Masatsugu; Tashiro,Masato; Odagir,Takato
EPI225910	PB1	Japan	2009-Jul-14	A/GUNMA/82/2009		National Institute of Infectious Diseases (NIID)	Ujike,Makoto; Kato,Yumiko; Oguchi,Akio; Fujita,Nobuyuki; Obuchi,Masatsugu; Tashiro,Masato; Odagir,Takato
EPI225902	PB1	Japan	2009-Jun-24	A/GUNMA/52/2009		National Institute of Infectious Diseases (NIID)	Ujike,Makoto; Kato,Yumiko; Oguchi,Akio; Fujita,Nobuyuki; Obuchi,Masatsugu; Tashiro,Masato; Odagir,Takato
EPI225886	PB1	Japan	2009-Sep-27	A/FUKUOKA-C/26/2009		National Institute of Infectious Diseases (NIID)	Ujike,Makoto; Kato,Yumiko; Oguchi,Akio; Fujita,Nobuyuki; Obuchi,Masatsugu; Tashiro,Masato; Odagir,Takato
EPI225878	PB1	Japan	2009-Jul-17	A/FUKUI/73/2009		National Institute of Infectious Diseases (NIID)	Ujike,Makoto; Kato,Yumiko; Oguchi,Akio; Fujita,Nobuyuki; Obuchi,Masatsugu; Tashiro,Masato; Odagir,Takato
EPI225862	PB1	Japan	2009-Jul-22	A/CHIBA-C/62/2009		National Institute of Infectious Diseases (NIID)	Ujike,Makoto; Kato,Yumiko; Oguchi,Akio; Fujita,Nobuyuki; Obuchi,Masatsugu; Tashiro,Masato; Odagir,Takato
EPI221223	PB1	United States	2009-Sep-01	A/Wisconsin/53/2009	Wisconsin State Laboratory of Hygiene	Centers for Disease Control and Prevention
EPI227898	PB1	United States	2009-May-07	A/Washington/51/2009	Centers for Disease Control and Prevention	Centers for Disease Control and Prevention
EPI227743	PB1	United States	2009-May-23	A/New York/97/2009	Centers for Disease Control and Prevention	Centers for Disease Control and Prevention
EPI227739	PB1	United States	2009-Jan-01	A/New York/96/2009		Centers for Disease Control and Prevention
EPI221042	PB1	Thailand	2009-Sep-11	A/Thailand/2944/2009	Thailand MOPH-U.S. CDC Collaboration (IEIP)	Centers for Disease Control and Prevention
EPI221034	PB1	Philippines	2009-Jun-23	A/Philippines/566/2009	Thailand MOPH-U.S. CDC Collaboration (IEIP)	Centers for Disease Control and Prevention
EPI217336	PB1	China	2009-Jun-11	A/Tianjin/SWL4/2009		WHO Chinese National Influenza Center	Li,Zi; Li,Xiyan; Zhao,Xiang; Ceng,Yanhui; Tan,Minju; Li,Xinwan; Yang,Lei; Zou,Shumei; Wen,Leying; Wang,Dayan; Li,Dexin; Shu,Yuelong
EPI217201	PB1	Uganda	2009-Aug-18	A/Uganda/430/2009	Uganda Virus Research Institute (UVRI), National Influenza Center	Centers for Disease Control and Prevention
EPI217183	PB1	United States	2009-Oct-10	A/Tennessee/18/2009	Westchester County Department of Laboratories & Research	Centers for Disease Control and Prevention
EPI217103	PB1	United States	2009-Sep-16	A/South Carolina/18/2009	South Carolina Department of Health	Centers for Disease Control and Prevention
EPI217046	PB1	United States	2009-Oct-02	A/New Mexico/08/2009	New Mexico Department of Health	Centers for Disease Control and Prevention
EPI217033	PB1	United States	2009-Oct-10	A/New Mexico/06/2009	New Mexico Department of Health	Centers for Disease Control and Prevention
EPI221106	PB1	United States	2009-Sep-25	A/Mississippi/03/2009	Mississippi Public Health Laboratory	Centers for Disease Control and Prevention
EPI216927	PB1	United States	2009-Sep-23	A/Kansas/23/2009	Kansas Department of Health and Environment	Centers for Disease Control and Prevention
EPI216812	PB1	El Salvador	2009-Jul-09	A/El Salvador/1414/2009	Contiguo a Hospital Rosales	Centers for Disease Control and Prevention
EPI216804	PB1	El Salvador	2009-Jun-30	A/El Salvador/1123/2009	Contiguo a Hospital Rosales	Centers for Disease Control and Prevention
EPI216796	PB1	Egypt	2009-Jun-24	A/Egypt/6194/2009	U.S. Naval Medical Research Unit No.3	Centers for Disease Control and Prevention
EPI216773	PB1	Costa Rica	2009-Jul-22	A/Costa Rica/4635/2009	Laboratorio Nacional de Influenza	Centers for Disease Control and Prevention
EPI216765	PB1	Costa Rica	2009-Jul-17	A/Costa Rica/3896/2009	Laboratorio Nacional de Influenza	Centers for Disease Control and Prevention
EPI216690	PB1	China	2009-Jun-02	A/Fujian/SWL11/2009		WHO Chinese National Influenza Center	Li,Zi; Li,Xiyan; Zhao,Xiang; Ceng,Yanhui; Tan,Minju; Li,Xinwan; Yang,Lei; Zou,Shumei; Wen,Leying; Wang,Dayan; Li,Dexin; Shu,Yuelong
EPI216674	PB1	China	2009-Jun-02	A/Fujian/SWL9/2009		WHO Chinese National Influenza Center	Li,Zi; Li,Xiyan; Zhao,Xiang; Ceng,Yanhui; Tan,Minju; Li,Xinwan; Yang,Lei; Zou,Shumei; Wen,Leying; Wang,Dayan; Li,Dexin; Shu,Yuelong
EPI216666	PB1	China	2009-Jun-02	A/Fujian/SWL8/2009		WHO Chinese National Influenza Center	Li,Zi; Li,Xiyan; Zhao,Xiang; Ceng,Yanhui; Tan,Minju; Li,Xinwan; Yang,Lei; Zou,Shumei; Wen,Leying; Wang,Dayan; Li,Dexin; Shu,Yuelong
EPI216650	PB1	China	2009-May-31	A/Fujian/SWL6/2009		WHO Chinese National Influenza Center	Li,Zi; Li,Xiyan; Zhao,Xiang; Ceng,Yanhui; Tan,Minju; Li,Xinwan; Yang,Lei; Zou,Shumei; Wen,Leying; Wang,Dayan; Li,Dexin; Shu,Yuelong
EPI216642	PB1	China	2009-May-30	A/Beijing/SWL5/2009		WHO Chinese National Influenza Center	Li,Zi; Li,Xiyan; Zhao,Xiang; Ceng,Yanhui; Tan,Minju; Li,Xinwan; Yang,Lei; Zou,Shumei; Wen,Leying; Wang,Dayan; Li,Dexin; Shu,Yuelong
EPI216591	PB1	China	2009-Jun-22	A/Fujian/SWL4/2009		WHO Chinese National Influenza Center	Li,Zi; Li,Xiyan; Zhao,Xiang; Ceng,Yanhui; Tan,Minju; Li,Xinwan; Yang,Lei; Zou,Shumei; Wen,Leying; Wang,Dayan; Li,Dexin; Shu,Yuelong
EPI216583	PB1	China	2009-May-29	A/Fujian/SWL3/2009		WHO Chinese National Influenza Center	Li,Zi; Li,Xiyan; Zhao,Xiang; Ceng,Yanhui; Tan,Minju; Li,Xinwan; Yang,Lei; Zou,Shumei; Wen,Leying; Wang,Dayan; Li,Dexin; Shu,Yuelong
EPI270053	PB1	Australia	2009-Jul-24	A/PERTH/265/2009	Pathwest QE II Medical Centre	WHO Collaborating Centre for Reference and Research on Influenza	Deng,Yi-Mo; Iannello,Pina; Ernest,Joanne; Caldwell,Natalie; Komadina,Naomi
EPI215713	PB1	Australia	2009-Jul-12	A/SYDNEY/2503/2009	Royal Prince Alfred Hospital	WHO Collaborating Centre for Reference and Research on Influenza	Deng,Yi-Mo; Iannello,Pina; Ernest,Joanne; Caldwell,Natalie; Komadina,Naomi
EPI266833	PB1	China	2009-May-27	A/Fujian-Gulou/1581/2009	WHO Chinese National Influenza Center	Centers for Disease Control and Prevention
EPI211502	PB1	United States	2009-Jul-25	A/Utah/20/2009	Utah Department of Health	Centers for Disease Control and Prevention
EPI211494	PB1	United States	2009-Jun-26	A/Texas/48/2009	Texas Department of State Health Services-Laboratory Services	Centers for Disease Control and Prevention
EPI211457	PB1	United States	2009-May-13	A/Mississippi/01/2009	Mississippi Public Health Laboratory	Centers for Disease Control and Prevention
EPI211406	PB1	Chile	2009-Jun-15	A/Chile/6536/2009	Instituto de Salud Publica de Chile	Centers for Disease Control and Prevention
EPI194238	PB1	United States	2009-Jul-13	A/Rhode Island/08/2009	Rhode Island Department of Health	Centers for Disease Control and Prevention
EPI194172	PB1	Iraq	2009-Jun-25	A/Iraq/10249/2009	U.S. Air Force School of Aerospace Medicine	Centers for Disease Control and Prevention
EPI221088	PB1	United States	2009-Jul-01	A/Indiana/17/2009		Centers for Disease Control and Prevention
EPI221046	PB1	Uganda	2009-Jul-01	A/Uganda/07/2009		Centers for Disease Control and Prevention
EPI191956	PB1	Argentina	2009-Jun-17	A/Argentina/7768/2009	Instituto Nacional de Enfermedades Infecciosas	Centers for Disease Control and Prevention
EPI191950	PB1	Honduras	2009-Jun-17	A/Honduras/2039/2009	Laboratorio Nacional de Virologia	Centers for Disease Control and Prevention
EPI191941	PB1	Cote d'Ivoire	2009-Jun-16	A/Cote d'Ivoire/709/2009	Pasteur Institut of Côte d'Ivoire	Centers for Disease Control and Prevention
EPI194286	PB1	United States	2009-Jul-14	A/Washington/29/2009		Centers for Disease Control and Prevention
EPI266914	PB1	United States	2009-Feb-08	A/Texas/38/2009	Texas Childrens Hospital	Centers for Disease Control and Prevention
EPI266929	PB1	United States	2009-Mar-18	A/West Virginia/02/2009	West Virginia Office of Laboratory Services	Centers for Disease Control and Prevention
EPI266844	PB1	China	2009-Mar-13	A/Guangdong-Zhuangzuyaozuzizhi/51/2009	WHO Chinese National Influenza Center	Centers for Disease Control and Prevention
EPI266894	PB1	United States	2009-May-12	A/Kentucky/08/2009	Kentucky Division of Laboratory Services	Centers for Disease Control and Prevention
EPI189175	PB1	Suriname	2009-Jun-09	A/Surinam/02/2009	National Influenza Center French Guiana and French Indies	Centers for Disease Control and Prevention
EPI189166	PB1	Singapore	2009-Jun-17	A/Singapore/91/2009	Singapore General Hospital	Centers for Disease Control and Prevention
EPI189110	PB1	Chile	2009-May-19	A/Chile/8976/2009	Instituto de Salud Publica de Chile	Centers for Disease Control and Prevention
EPI189108	PB1	Chile	2009-May-18	A/Chile/8949/2009	Instituto de Salud Publica de Chile	Centers for Disease Control and Prevention
EPI189105	PB1	Chile	2009-May-17	A/Chile/8945/2009	Instituto de Salud Publica de Chile	Centers for Disease Control and Prevention
EPI189078	PB1	Argentina	2009-Jun-18	A/Argentina/7953/2009	Instituto Nacional de Enfermedades Infecciosas	Centers for Disease Control and Prevention
EPI186498	PB1	United Kingdom	2009-Apr-27	A/England/197/2009		Health Protection Agency (HPA)
EPI186466	PB1	United Kingdom	2009-May-02	A/England/220/2009		Health Protection Agency (HPA)
EPI186434	PB1	United Kingdom	2009-Apr-30	A/England/215/2009		Health Protection Agency (HPA)
EPI186418	PB1	United Kingdom	2009-Apr-29	A/England/213/2009		Health Protection Agency (HPA)
EPI186410	PB1	United Kingdom	2009-Apr-28	A/England/211/2009		Health Protection Agency (HPA)
EPI186352	PB1	Singapore	2009-Jun-06	A/Singapore/ON145/2009	Ministry of Health, Singapore	Ministry of Health, Singapore
EPI186272	PB1	Barbados	2009-Jun-17	A/Barbados/5211/2009	Caribbean Epidemiology Center	Centers for Disease Control and Prevention
EPI220979	PB1	British Virgin Islands	2009-Jun-15	A/British Virgin Islands/5437/2009	Caribbean Epidemiology Center	Centers for Disease Control and Prevention
EPI186264	PB1	Chile	2009-Jun-08	A/Chile/2407/2009	Instituto de Salud Publica de Chile	Centers for Disease Control and Prevention
EPI221019	PB1	Netherlands	2009-Jan-01	A/Netherlands/604/2009	Erasmus University of Rotterdam	Centers for Disease Control and Prevention
EPI183298	PB1	Dominican Republic	2009-Apr-30	A/Dominican Republic/807/2009	Laboratorio de Investigacion / Centro de Educacion Medica y Amistad Dominico Japones (CEMADOJA)	Centers for Disease Control and Prevention
EPI243858	PB1	Panama	2009-May-11	A/Panama/302869/2009	Instituto Conmemorativo Gorgas de Estudios de la Salud	Centers for Disease Control and Prevention
EPI220999	PB1	Honduras	2009-May-12	A/Honduras/327/2009	Laboratorio Nacional de Virologia	Centers for Disease Control and Prevention
EPI220993	PB1	El Salvador	2009-May-13	A/El Salvador/351/2009	Contiguo a Hospital Rosales	Centers for Disease Control and Prevention
EPI220989	PB1	Ecuador	2009-May-11	A/Ecuador/752/2009	Instituto Nacional de Higiene y Medicina Tropical "Leopoldo Izquieta Perez"	Centers for Disease Control and Prevention
EPI181366	PB1	United Kingdom	2009-Apr-30	A/England/200/2009	Health Protection Agency (HPA)	Microbiology Services Colindale, Public Health England
EPI181358	PB1	United Kingdom	2009-Apr-30	A/England/207/2009	Health Protection Agency (HPA)	Microbiology Services Colindale, Public Health England
EPI186344	PB1	Singapore	2009-May-28	A/Singapore/ON126/2009		Ministry of Health, Singapore
EPI179078	PB1	El Salvador	2009-Apr-26	A/El Salvador/213/2009	Contiguo a Hospital Rosales	Centers for Disease Control and Prevention
EPI291824	PB1	United States	2007-Aug-19	A/Michigan/09/2007	Michigan Department of Community Health	Centers for Disease Control and Prevention
EPI176485	PB1	United States	2009-Apr-01	A/California/04/2009		Centers for Disease Control and Prevention
EPI680483	PB1	United States	2009-Apr-09	A/California/07/2009	Naval Health Research Center	Centers for Disease Control and Prevention
EPI680476	PB1	Peru	2015-Jul-21	A/Peru/52/2015	US NAMRU-6	Centers for Disease Control and Prevention
EPI680436	PB1	United States	2015-Aug-20	A/Maryland/16/2015	Maryland Department of Health and Mental Hygiene	Centers for Disease Control and Prevention
EPI680428	PB1	United States	2015-Aug-13	A/Kentucky/14/2015	Kentucky Division of Laboratory Services	Centers for Disease Control and Prevention
EPI680420	PB1	United States	2015-Oct-29	A/Illinois/20/2015	Illinois Department of Public Health-Chicago	Centers for Disease Control and Prevention
EPI680404	PB1	Hong Kong (SAR)	2015-Oct-08	A/Hong Kong/15587/2015	Government Virus Unit	Centers for Disease Control and Prevention
EPI680388	PB1	United States	2015-Aug-05	A/Hawaii/51/2015	State of Hawaii Department of Health	Centers for Disease Control and Prevention
EPI680380	PB1	United States	2015-Jul-24	A/Hawaii/50/2015	State of Hawaii Department of Health	Centers for Disease Control and Prevention
EPI680327	PB1	United States	2015-Nov-06	A/California/102/2015	California Department of Health Services	Centers for Disease Control and Prevention
EPI680319	PB1	Bangladesh	2015-Aug-19	A/Bangladesh/5010/2015	Institute of Epidemiology Disease Control and Research (IEDCR) & Bangladesh National Influenza Centre (NIC)	Centers for Disease Control and Prevention
EPI679306	PB1	United Kingdom	2015-Nov-17	A/England/54820159/2015	Microbiology Services Colindale, Public Health England	Microbiology Services Colindale, Public Health England	Galiano,M.
EPI679211	PB1	United Kingdom	2015-Oct-05	A/England/341/2015	Microbiology Services Colindale, Public Health England	Microbiology Services Colindale, Public Health England	Galiano,M.
EPI679195	PB1	United Kingdom	2015-Oct-03	A/England/336/2015	Microbiology Services Colindale, Public Health England	Microbiology Services Colindale, Public Health England	Galiano,M.
EPI678976	PB1	United States	2015-Nov-22	A/Colorado/20/2015	Colorado Department of Health Lab	Centers for Disease Control and Prevention
EPI678960	PB1	United States	2015-Aug-05	A/Hawaii/51/2015	State of Hawaii Department of Health	Centers for Disease Control and Prevention
EPI678944	PB1	Peru	2015-Sep-15	A/Peru/2093/2015	US NAMRU-6	Centers for Disease Control and Prevention
EPI678936	PB1	Pakistan	2015-Nov-04	A/Pakistan/319/2015	National Institute of Health	Centers for Disease Control and Prevention
EPI678927	PB1	United States	2015-Nov-09	A/Illinois/21/2015	Illinois Department of Public Health-Chicago	Centers for Disease Control and Prevention
EPI678919	PB1	United States	2015-Nov-03	A/Arizona/28/2015	Arizona Department of Health Services	Centers for Disease Control and Prevention
EPI677981	PB1	United Kingdom	2014-Apr-25	A/England/41780007/2014	Microbiology Services Colindale, Public Health England	Microbiology Services Colindale, Public Health England	Galiano,M.
EPI677928	PB1	United Kingdom	2014-Feb-28	A/England/41420354/2014	Microbiology Services Colindale, Public Health England	Microbiology Services Colindale, Public Health England	Galiano,M.
EPI677920	PB1	United Kingdom	2014-Feb-28	A/England/41420353/2014	Microbiology Services Colindale, Public Health England	Microbiology Services Colindale, Public Health England	Galiano,M.
EPI677912	PB1	United Kingdom	2014-Feb-28	A/England/41420351/2014	Microbiology Services Colindale, Public Health England	Microbiology Services Colindale, Public Health England	Galiano,M.
EPI677883	PB1	United Kingdom	2014-Feb-19	A/England/41420346/2014	Microbiology Services Colindale, Public Health England	Microbiology Services Colindale, Public Health England	Galiano,M.
EPI677859	PB1	United Kingdom	2014-Mar-19	A/England/394/2014	Microbiology Services Colindale, Public Health England	Microbiology Services Colindale, Public Health England	Galiano,M.
EPI677851	PB1	United Kingdom	2014-Mar-20	A/England/387/2014	Microbiology Services Colindale, Public Health England	Microbiology Services Colindale, Public Health England	Galiano,M.
EPI677835	PB1	United Kingdom	2014-Mar-05	A/England/332/2014	Microbiology Services Colindale, Public Health England	Microbiology Services Colindale, Public Health England	Galiano,M.
EPI677787	PB1	United Kingdom	2014-Jan-19	A/England/28/2014	Microbiology Services Colindale, Public Health England	Microbiology Services Colindale, Public Health England	Galiano,M.
EPI677763	PB1	United Kingdom	2014-Jan-07	A/England/14/2014	Microbiology Services Colindale, Public Health England	Microbiology Services Colindale, Public Health England	Galiano,M.
EPI677755	PB1	United Kingdom	2014-Jan-08	A/England/40260237/2014	Microbiology Services Colindale, Public Health England	Microbiology Services Colindale, Public Health England	Galiano,M.
EPI677747	PB1	United Kingdom	2014-Jan-07	A/England/13/2014	Microbiology Services Colindale, Public Health England	Microbiology Services Colindale, Public Health England	Galiano,M.
EPI677731	PB1	United Kingdom	2013-Dec-22	A/England/673/2013	Microbiology Services Colindale, Public Health England	Microbiology Services Colindale, Public Health England	Galiano,M.
EPI677691	PB1	United Kingdom	2013-Oct-31	A/England/34520778/2013	Microbiology Services Colindale, Public Health England	Microbiology Services Colindale, Public Health England	Galiano,M.
EPI677675	PB1	United States	2015-Oct-23	A/Minnesota/46/2015	Minnesota Department of Health	Centers for Disease Control and Prevention
EPI677647	PB1	Luxembourg	2015-Feb-09	A/Luxembourg/15006417/2015	Laboratoire National de Santé	Laboratoire National de Santé
EPI676479	PB1	United States	2015-Oct-31	A/Illinois/17/2015	Illinois Department of Public Health-Chicago	Centers for Disease Control and Prevention
EPI676463	PB1	United States	2015-Nov-05	A/Arkansas/10/2015	Arkansas Children's Hospital	Centers for Disease Control and Prevention
EPI676455	PB1	United States	2015-Oct-31	A/Illinois/17/2015	Illinois Department of Public Health-Chicago	Centers for Disease Control and Prevention
EPI676439	PB1	United States	2015-Nov-04	A/Iowa/53/2015	Iowa State Hygienic Laboratory	Centers for Disease Control and Prevention
EPI675057	PB1	United States	2015-Oct-20	A/Illinois/16/2015	Illinois Department of Public Health-Chicago	Centers for Disease Control and Prevention
EPI675039	PB1	Canada	2015-Sep-28	A/Alberta/RV2376/2015	National Microbiology Laboratory, Health Canada	Centers for Disease Control and Prevention
EPI675031	PB1	United States	2015-Oct-26	A/Pennsylvania/41/2015	Pennsylvania Department of Health	Centers for Disease Control and Prevention
EPI675011	PB1	United States	2015-Oct-13	A/Connecticut/04/2015	Connecticut Department. of Public Health	Centers for Disease Control and Prevention
EPI674995	PB1	Bangladesh	2015-Aug-11	A/Bangladesh/02/2015	Institute of Epidemiology Disease Control and Research (IEDCR) & Bangladesh National Influenza Centre (NIC)	Centers for Disease Control and Prevention
EPI674987	PB1	Bangladesh	2015-Aug-10	A/Bangladesh/2004/2015	Institute of Epidemiology Disease Control and Research (IEDCR) & Bangladesh National Influenza Centre (NIC)	Centers for Disease Control and Prevention
EPI674971	PB1	United States	2015-Oct-26	A/New York/70/2015	New York State Department of Health	Centers for Disease Control and Prevention
EPI674947	PB1	Peru	2015-Jul-15	A/Peru/63/2015	US NAMRU-6	Centers for Disease Control and Prevention
EPI674928	PB1	Peru	2015-Aug-26	A/Peru/56/2015	US NAMRU-6	Centers for Disease Control and Prevention
EPI674920	PB1	Bangladesh	2015-Aug-11	A/Bangladesh/85006/2015	Institute of Epidemiology Disease Control and Research (IEDCR) & Bangladesh National Influenza Centre (NIC)	Centers for Disease Control and Prevention
EPI674836	PB1	Sweden	2015-Oct-25	A/Karlstad/4/2015		Swedish Institute for Infectious Disease Control
EPI674828	PB1	Sweden	2015-Nov-12	A/Sweden/36/2015		Swedish Institute for Infectious Disease Control
EPI674812	PB1	Sweden	2015-Nov-10	A/Sweden/34/2015		Swedish Institute for Infectious Disease Control
EPI674804	PB1	Sweden	2015-Nov-10	A/Stockholm/55/2015		Swedish Institute for Infectious Disease Control
EPI674796	PB1	Sweden	2015-Nov-11	A/Stockholm/52/2015		Swedish Institute for Infectious Disease Control
EPI674780	PB1	Sweden	2015-Nov-11	A/Stockholm/50/2015		Swedish Institute for Infectious Disease Control
EPI674772	PB1	Sweden	2015-Nov-07	A/Stockholm/49/2015		Swedish Institute for Infectious Disease Control
EPI740498	PB1	Japan	2015-Nov-10	A/YOKOHAMA/100/2015	Yokohama City Institute of Public Health.	National Institute of Infectious Diseases (NIID)	Takashita,Emi; Fujisaki,Seiichiro; Shirakura,Masayuki; Watanabe,Shinji; Odagiri,Takato
EPI740492	PB1	Japan	2015-Nov-07	A/YOKOHAMA/99/2015	Yokohama City Institute of Public Health.	National Institute of Infectious Diseases (NIID)	Takashita,Emi; Fujisaki,Seiichiro; Shirakura,Masayuki; Watanabe,Shinji; Odagiri,Takato
EPI673064	PB1	United States	2015-Oct-13	A/Illinois/15/2015	Illinois Department of Public Health-Chicago	Centers for Disease Control and Prevention
EPI674940	PB1	Bangladesh	2015-Aug-20	A/Bangladesh/803008/2015	Institute of Epidemiology Disease Control and Research (IEDCR) & Bangladesh National Influenza Centre (NIC)	Centers for Disease Control and Prevention
EPI672252	PB1	United States	2015-Sep-18	A/Hawaii/59/2015	State of Hawaii Department of Health	Centers for Disease Control and Prevention
EPI672188	PB1	United States	2015-Sep-27	A/California/88/2015	California Department of Health Services	Centers for Disease Control and Prevention
EPI672172	PB1	United States	2015-Oct-12	A/Minnesota/45/2015	Minnesota Department of Health	Centers for Disease Control and Prevention
EPI668449	PB1	United States	2015-Sep-18	A/Hawaii/59/2015	State of Hawaii Department of Health	Centers for Disease Control and Prevention
EPI668441	PB1	Chile	2015-Jun-09	A/Concepcion/39745/2015	Instituto de Salud Publica de Chile	Centers for Disease Control and Prevention
EPI668433	PB1	Chile	2015-Jun-30	A/Concepcion/44319/2015	Instituto de Salud Publica de Chile	Centers for Disease Control and Prevention
EPI668425	PB1	United States	2015-Sep-07	A/Michigan/45/2015	Michigan Department of Community Health	Centers for Disease Control and Prevention
EPI662600	PB1	United States	2015-Sep-09	A/Michigan/50/2015	Michigan Department of Community Health	Centers for Disease Control and Prevention
EPI662592	PB1	United States	2015-Sep-07	A/Michigan/45/2015	Michigan Department of Community Health	Centers for Disease Control and Prevention
EPI662348	PB1	Sweden	2015-Sep-22	A/Stockholm/41/2015		Swedish Institute for Infectious Disease Control
EPI651872	PB1	Argentina	2015-Jul-13	A/Argentina/92/2015	Instituto Nacional de Enfermedades Infecciosas	Centers for Disease Control and Prevention
EPI651821	PB1	Argentina	2015-Jun-06	A/Argentina/22/2015	Instituto Nacional de Enfermedades Infecciosas	Centers for Disease Control and Prevention
EPI651813	PB1	Indonesia	2015-Feb-27	A/Indonesia/Nihrd-Pal082/2015	Ministry of Health, NIHRD	Centers for Disease Control and Prevention
EPI651805	PB1	Indonesia	2015-Apr-03	A/Indonesia/Nihrd-Bpp131/2015	Ministry of Health, NIHRD	Centers for Disease Control and Prevention
EPI650070	PB1	Australia	2015-Mar-12	A/South Australia/22/2015	WHO Collaborating Centre for Reference and Research on Influenza	Centers for Disease Control and Prevention
EPI650047	PB1	United States	2015-Aug-27	A/Florida/66/2015	Florida Department of Health-Jacksonville	Centers for Disease Control and Prevention
EPI650031	PB1	Bangladesh	2015-May-19	A/Bangladesh/6867/2015	Institute of Epidemiology Disease Control and Research (IEDCR) & Bangladesh National Influenza Centre (NIC)	Centers for Disease Control and Prevention
EPI650023	PB1	French Guiana	2015-Jun-15	A/French Guiana/6135/2015	National Influenza Center French Guiana and French Indies	Centers for Disease Control and Prevention
EPI643492	PB1	Thailand	2015-Jun-02	A/Chanthaburi/38/2015	WHO National Influenza Centre, National Institute of Medical Research (NIMR)	Centers for Disease Control and Prevention
EPI643485	PB1	United States	2015-Aug-13	A/Kentucky/14/2015	Kentucky Division of Laboratory Services	Centers for Disease Control and Prevention
EPI643477	PB1	Paraguay	2015-Jun-19	A/Paraguay/8203/2015	Central Laboratory of Public Health	Centers for Disease Control and Prevention
EPI643469	PB1	Paraguay	2015-May-16	A/Paraguay/1871/2015	Central Laboratory of Public Health	Centers for Disease Control and Prevention
EPI643429	PB1	Bangladesh	2015-May-24	A/Bangladesh/861/2015	Institute of Epidemiology Disease Control and Research (IEDCR) & Bangladesh National Influenza Centre (NIC)	Centers for Disease Control and Prevention
EPI643422	PB1	Bangladesh	2015-May-11	A/Bangladesh/1516/2015	Institute of Epidemiology Disease Control and Research (IEDCR) & Bangladesh National Influenza Centre (NIC)	Centers for Disease Control and Prevention
EPI643414	PB1	Paraguay	2015-Jul-13	A/Paraguay/2581/2015	Central Laboratory of Public Health	Centers for Disease Control and Prevention
EPI643406	PB1	Paraguay	2015-May-16	A/Paraguay/1876/2015	Central Laboratory of Public Health	Centers for Disease Control and Prevention
EPI643367	PB1	Martinique	2015-Mar-20	A/Martinique/2131/2015	National Influenza Center French Guiana and French Indies	Centers for Disease Control and Prevention
EPI643360	PB1	United States	2015-Jul-15	A/Ohio/19/2015	Ohio Department of Health Laboratories	Centers for Disease Control and Prevention
EPI643352	PB1	Mexico	2015-Mar-23	A/Mexico/1374/2015	Laboratorio de Virus Respiratorio	Centers for Disease Control and Prevention
EPI643336	PB1	Mexico	2015-Mar-19	A/Mexico/1357/2015	Laboratorio de Virus Respiratorio	Centers for Disease Control and Prevention
EPI643328	PB1	Thailand	2015-Jun-23	A/Nonthaburi/53/2015	WHO National Influenza Centre, National Institute of Medical Research (NIMR)	Centers for Disease Control and Prevention
EPI643320	PB1	Martinique	2015-Mar-13	A/Martinique/2113/2015	National Influenza Center French Guiana and French Indies	Centers for Disease Control and Prevention
EPI643306	PB1	French Guiana	2015-Mar-24	A/French Guiana/4153/2015	National Influenza Center French Guiana and French Indies	Centers for Disease Control and Prevention
EPI643282	PB1	Thailand	2015-Jun-23	A/Nonthaburi/52/2015	WHO National Influenza Centre, National Institute of Medical Research (NIMR)	Centers for Disease Control and Prevention
EPI643274	PB1	United States	2015-Aug-06	A/New York/61/2015	New York State Department of Health	Centers for Disease Control and Prevention
EPI643266	PB1	Russian Federation	2015-Mar-26	A/Kurgan/149/2015	State Research Center of Virology and Biotechnology (VECTOR)	Centers for Disease Control and Prevention
EPI643258	PB1	Thailand	2015-Jun-23	A/Nonthaburi/59/2015	WHO National Influenza Centre, National Institute of Medical Research (NIMR)	Centers for Disease Control and Prevention
EPI643250	PB1	El Salvador	2015-Apr-23	A/El Salvador/410/2015	Contiguo a Hospital Rosales	Centers for Disease Control and Prevention
EPI643226	PB1	French Guiana	2015-Apr-14	A/French Guiana/4072/2015	National Influenza Center French Guiana and French Indies	Centers for Disease Control and Prevention
EPI643218	PB1	United States	2015-Aug-05	A/Hawaii/51/2015	State of Hawaii Department of Health	Centers for Disease Control and Prevention
EPI643210	PB1	United States	2015-Jul-24	A/Hawaii/50/2015	State of Hawaii Department of Health	Centers for Disease Control and Prevention
EPI643202	PB1	Bangladesh	2015-May-04	A/Bangladesh/3003/2015	Institute of Epidemiology Disease Control and Research (IEDCR) & Bangladesh National Influenza Centre (NIC)	Centers for Disease Control and Prevention
EPI642547	PB1	Sweden	2015-Aug-01	A/Stockholm/38/2015		Swedish Institute for Infectious Disease Control
EPI638968	PB1	United States	2015-Aug-07	A/Iowa/39/2015	Iowa State Hygienic Laboratory	Centers for Disease Control and Prevention
EPI638944	PB1	Lao, People's Democratic Republic	2015-Mar-16	A/Laos/278/2015	National Center for Laboratory and Epidemiology	Centers for Disease Control and Prevention
EPI638936	PB1	Bangladesh	2015-May-04	A/Bangladesh/8002/2015	Institute of Epidemiology Disease Control and Research (IEDCR) & Bangladesh National Influenza Centre (NIC)	Centers for Disease Control and Prevention
EPI638928	PB1	Lao, People's Democratic Republic	2015-Apr-10	A/Laos/226/2015	National Center for Laboratory and Epidemiology	Centers for Disease Control and Prevention
EPI638920	PB1	Lao, People's Democratic Republic	2015-Mar-02	A/Laos/233/2015	National Center for Laboratory and Epidemiology	Centers for Disease Control and Prevention
EPI638908	PB1	Lao, People's Democratic Republic	2015-Mar-10	A/Laos/258/2015	National Center for Laboratory and Epidemiology	Centers for Disease Control and Prevention
EPI638900	PB1	El Salvador	2015-Mar-02	A/El Salvador/226/2015	Contiguo a Hospital Rosales	Centers for Disease Control and Prevention
EPI638430	PB1	Chile	2015-Jun-28	A/Concepcion/44321/2015	Instituto de Salud Publica de Chile	Centers for Disease Control and Prevention
EPI638398	PB1	Dominica	2015-Feb-11	A/Dominica/334/2015	Caribbean Epidemiology Center	Centers for Disease Control and Prevention
EPI638358	PB1	Dominican Republic	2015-Mar-23	A/Dominican Republic/9191/2015	Laboratorio de Investigacion / Centro de Educacion Medica y Amistad Dominico Japones (CEMADOJA)	Centers for Disease Control and Prevention
EPI638350	PB1	Dominican Republic	2015-May-21	A/Dominican Republic/9273/2015	Laboratorio de Investigacion / Centro de Educacion Medica y Amistad Dominico Japones (CEMADOJA)	Centers for Disease Control and Prevention
EPI638334	PB1	Dominican Republic	2015-May-18	A/Dominican Republic/9271/2015	Laboratorio de Investigacion / Centro de Educacion Medica y Amistad Dominico Japones (CEMADOJA)	Centers for Disease Control and Prevention
EPI638326	PB1	Dominican Republic	2015-May-20	A/Dominican Republic/9270/2015	Laboratorio de Investigacion / Centro de Educacion Medica y Amistad Dominico Japones (CEMADOJA)	Centers for Disease Control and Prevention
EPI638310	PB1	Chile	2015-Jun-09	A/Concepcion/39745/2015	Instituto de Salud Publica de Chile	Centers for Disease Control and Prevention
EPI782594	PB1	Thailand	2015-Mar-06	A/Chanthaburi/11/2015	WHO National Influenza Centre, National Institute of Medical Research (NIMR)	WHO Collaborating Centre for Reference and Research on Influenza	Deng,Y-M.; Iannello,P.; Spirason,N.; Lau,H.; Komadina,N.
EPI633209	PB1	Russian Federation	2015-Feb-20	A/St Petersburg/61/2015	Russian Academy of Medical Sciences	Centers for Disease Control and Prevention
EPI632424	PB1	Russian Federation	2015-Apr-14	A/Moscow/144/2015	Ivanovsky Research Institute of Virology RAMS	Centers for Disease Control and Prevention
EPI632392	PB1	Russian Federation	2015-Mar-23	A/Moscow/109/2015	Ivanovsky Research Institute of Virology RAMS	Centers for Disease Control and Prevention
EPI632376	PB1	Hong Kong (SAR)	2015-Jun-07	A/Hong Kong/11699/2015	Government Virus Unit	Centers for Disease Control and Prevention
EPI632368	PB1	Bangladesh	2015-May-19	A/Bangladesh/8614/2015	Institute of Epidemiology Disease Control and Research (IEDCR) & Bangladesh National Influenza Centre (NIC)	Centers for Disease Control and Prevention
EPI632336	PB1	Chile	2015-Jun-06	A/Concepcion/39750/2015	Instituto de Salud Publica de Chile	Centers for Disease Control and Prevention
EPI632322	PB1	Dominica	2015-Feb-18	A/Dominica/432/2015	Caribbean Epidemiology Center	Centers for Disease Control and Prevention
EPI631472	PB1	Bangladesh	2015-May-19	A/Bangladesh/8614/2015	Institute of Epidemiology Disease Control and Research (IEDCR) & Bangladesh National Influenza Centre (NIC)	Centers for Disease Control and Prevention
EPI631464	PB1	Bangladesh	2015-May-11	A/Bangladesh/1516/2015	Institute of Epidemiology Disease Control and Research (IEDCR) & Bangladesh National Influenza Centre (NIC)	Centers for Disease Control and Prevention
EPI631456	PB1	Bangladesh	2015-May-06	A/Bangladesh/3005/2015	Institute of Epidemiology Disease Control and Research (IEDCR) & Bangladesh National Influenza Centre (NIC)	Centers for Disease Control and Prevention
EPI631448	PB1	Hong Kong (SAR)	2015-Jun-12	A/Hong Kong/12244/2015	Government Virus Unit	Centers for Disease Control and Prevention
EPI631401	PB1	Russian Federation	2015-Apr-21	A/Moscow/147/2015	Ivanovsky Research Institute of Virology RAMS	Centers for Disease Control and Prevention
EPI635528	PB1	India	2015-Mar-04	A/India/P1510348/2015	National Institute of Virology	National Institute of Infectious Diseases (NIID)	Takashita,Emi; Fujisaki,Seiichiro; Shirakura,Masayuki; Watanabe,Shinji; Odagiri,Takato
EPI635522	PB1	India	2015-Jan-09	A/India/P1510025/2015	National Institute of Virology	National Institute of Infectious Diseases (NIID)	Takashita,Emi; Fujisaki,Seiichiro; Shirakura,Masayuki; Watanabe,Shinji; Odagiri,Takato
EPI635510	PB1	India	2015-Apr-02	A/India/P157674/2015	National Institute of Virology	National Institute of Infectious Diseases (NIID)	Takashita,Emi; Fujisaki,Seiichiro; Shirakura,Masayuki; Watanabe,Shinji; Odagiri,Takato
EPI635504	PB1	India	2015-Mar-13	A/India/P154479/2015	National Institute of Virology	National Institute of Infectious Diseases (NIID)	Takashita,Emi; Fujisaki,Seiichiro; Shirakura,Masayuki; Watanabe,Shinji; Odagiri,Takato
EPI635498	PB1	India	2015-Feb-25	A/India/P153321/2015	National Institute of Virology	National Institute of Infectious Diseases (NIID)	Takashita,Emi; Fujisaki,Seiichiro; Shirakura,Masayuki; Watanabe,Shinji; Odagiri,Takato
EPI630399	PB1	Bangladesh	2015-May-13	A/Bangladesh/3008/2015	Institute of Epidemiology Disease Control and Research (IEDCR) & Bangladesh National Influenza Centre (NIC)	Centers for Disease Control and Prevention
EPI630391	PB1	Bangladesh	2015-May-07	A/Bangladesh/3002/2015	Institute of Epidemiology Disease Control and Research (IEDCR) & Bangladesh National Influenza Centre (NIC)	Centers for Disease Control and Prevention
EPI630383	PB1	Bangladesh	2015-May-14	A/Bangladesh/4005/2015	Institute of Epidemiology Disease Control and Research (IEDCR) & Bangladesh National Influenza Centre (NIC)	Centers for Disease Control and Prevention
EPI629263	PB1	Peru	2015-May-09	A/Peru/08/2015	US NAMRU-6	Centers for Disease Control and Prevention
EPI629255	PB1	Peru	2015-May-08	A/Peru/11/2015	US NAMRU-6	Centers for Disease Control and Prevention
EPI629239	PB1	Peru	2015-May-08	A/Peru/10/2015	US NAMRU-6	Centers for Disease Control and Prevention
EPI629191	PB1	Bangladesh	2015-May-14	A/Bangladesh/13011/2015	Institute of Epidemiology Disease Control and Research (IEDCR) & Bangladesh National Influenza Centre (NIC)	Centers for Disease Control and Prevention
EPI629183	PB1	Bangladesh	2015-May-23	A/Bangladesh/9008/2015	Institute of Epidemiology Disease Control and Research (IEDCR) & Bangladesh National Influenza Centre (NIC)	Centers for Disease Control and Prevention
EPI629167	PB1	Bangladesh	2015-May-24	A/Bangladesh/8053/2015	Institute of Epidemiology Disease Control and Research (IEDCR) & Bangladesh National Influenza Centre (NIC)	Centers for Disease Control and Prevention
EPI629151	PB1	Bangladesh	2015-May-11	A/Bangladesh/03/2015	Institute of Epidemiology Disease Control and Research (IEDCR) & Bangladesh National Influenza Centre (NIC)	Centers for Disease Control and Prevention
EPI629127	PB1	Bangladesh	2015-May-05	A/Bangladesh/5372/2015	Institute of Epidemiology Disease Control and Research (IEDCR) & Bangladesh National Influenza Centre (NIC)	Centers for Disease Control and Prevention
EPI629111	PB1	Bangladesh	2015-May-17	A/Bangladesh/9511/2015	Institute of Epidemiology Disease Control and Research (IEDCR) & Bangladesh National Influenza Centre (NIC)	Centers for Disease Control and Prevention
EPI629103	PB1	Bangladesh	2015-Apr-27	A/Bangladesh/1735/2015	Institute of Epidemiology Disease Control and Research (IEDCR) & Bangladesh National Influenza Centre (NIC)	Centers for Disease Control and Prevention
EPI629079	PB1	Bangladesh	2015-May-14	A/Bangladesh/05/2015	Institute of Epidemiology Disease Control and Research (IEDCR) & Bangladesh National Influenza Centre (NIC)	Centers for Disease Control and Prevention
EPI629071	PB1	Brazil	2015-Feb-09	A/Brazil/2085/2015	Instituto Adolfo Lutz	Centers for Disease Control and Prevention
EPI628973	PB1	Bangladesh	2015-May-31	A/Bangladesh/6363/2015	Institute of Epidemiology Disease Control and Research (IEDCR) & Bangladesh National Influenza Centre (NIC)	Centers for Disease Control and Prevention
EPI628957	PB1	Bangladesh	2015-May-13	A/Bangladesh/3008/2015	Institute of Epidemiology Disease Control and Research (IEDCR) & Bangladesh National Influenza Centre (NIC)	Centers for Disease Control and Prevention
EPI628941	PB1	Bangladesh	2015-May-15	A/Bangladesh/3011/2015	Institute of Epidemiology Disease Control and Research (IEDCR) & Bangladesh National Influenza Centre (NIC)	Centers for Disease Control and Prevention
EPI628933	PB1	Bangladesh	2015-May-14	A/Bangladesh/4005/2015	Institute of Epidemiology Disease Control and Research (IEDCR) & Bangladesh National Influenza Centre (NIC)	Centers for Disease Control and Prevention
EPI628917	PB1	Peru	2015-Apr-29	A/Peru/06/2015	US NAMRU-6	Centers for Disease Control and Prevention
EPI626281	PB1	Ukraine	2015-Mar-03	A/Ukraine/171/2015	Institute of Epidemiology and Infectious Diseases AMS of Ukraine	Centers for Disease Control and Prevention
EPI626273	PB1	Bangladesh	2015-May-16	A/Bangladesh/11003/2015	Institute of Epidemiology Disease Control and Research (IEDCR) & Bangladesh National Influenza Centre (NIC)	Centers for Disease Control and Prevention
EPI626257	PB1	Bangladesh	2015-May-12	A/Bangladesh/2012/2015	Institute of Epidemiology Disease Control and Research (IEDCR) & Bangladesh National Influenza Centre (NIC)	Centers for Disease Control and Prevention
EPI626226	PB1	United States	2015-May-03	A/Hawaii/41/2015	State of Hawaii Department of Health	Centers for Disease Control and Prevention
EPI626218	PB1	Bangladesh	2015-May-13	A/Bangladesh/2005/2015	Institute of Epidemiology Disease Control and Research (IEDCR) & Bangladesh National Influenza Centre (NIC)	Centers for Disease Control and Prevention
EPI626210	PB1	Bangladesh	2015-May-11	A/Bangladesh/10004/2015	Institute of Epidemiology Disease Control and Research (IEDCR) & Bangladesh National Influenza Centre (NIC)	Centers for Disease Control and Prevention
EPI626202	PB1	Bangladesh	2015-May-13	A/Bangladesh/10003/2015	Institute of Epidemiology Disease Control and Research (IEDCR) & Bangladesh National Influenza Centre (NIC)	Centers for Disease Control and Prevention
EPI626194	PB1	Bangladesh	2015-May-12	A/Bangladesh/9002/2015	Institute of Epidemiology Disease Control and Research (IEDCR) & Bangladesh National Influenza Centre (NIC)	Centers for Disease Control and Prevention
EPI626178	PB1	Ukraine	2015-Apr-21	A/Khmelnitsky/461/2015	Institute of Epidemiology and Infectious Diseases AMS of Ukraine	Centers for Disease Control and Prevention
EPI626170	PB1	Bangladesh	2015-May-09	A/Bangladesh/507001/2015	Institute of Epidemiology Disease Control and Research (IEDCR) & Bangladesh National Influenza Centre (NIC)	Centers for Disease Control and Prevention
EPI626146	PB1	Bangladesh	2015-May-04	A/Bangladesh/3003/2015	Institute of Epidemiology Disease Control and Research (IEDCR) & Bangladesh National Influenza Centre (NIC)	Centers for Disease Control and Prevention
EPI626122	PB1	Lao, People's Democratic Republic	2015-Feb-16	A/Laos/56/2015	National Center for Laboratory and Epidemiology	Centers for Disease Control and Prevention
EPI626114	PB1	Lao, People's Democratic Republic	2015-Jan-20	A/Laos/78/2015	National Center for Laboratory and Epidemiology	Centers for Disease Control and Prevention
EPI626106	PB1	Lao, People's Democratic Republic	2014-Nov-18	A/Laos/1187/2014	National Center for Laboratory and Epidemiology	Centers for Disease Control and Prevention
EPI626098	PB1	United States	2015-Apr-14	A/Louisiana/04/2015	Louisiana Department of Health and Hospitals	Centers for Disease Control and Prevention
EPI626090	PB1	Lao, People's Democratic Republic	2015-Jan-26	A/Laos/90/2015	National Center for Laboratory and Epidemiology	Centers for Disease Control and Prevention
EPI626002	PB1	Lao, People's Democratic Republic	2015-Feb-17	A/Laos/185/2015	National Center for Laboratory and Epidemiology	Centers for Disease Control and Prevention
EPI625954	PB1	Ukraine	2015-Apr-23	A/Khmelnitsky/462/2015	Institute of Epidemiology and Infectious Diseases AMS of Ukraine	Centers for Disease Control and Prevention
EPI625946	PB1	Lao, People's Democratic Republic	2015-Jan-19	A/Laos/66/2015	National Center for Laboratory and Epidemiology	Centers for Disease Control and Prevention
EPI625930	PB1	Ukraine	2015-Mar-02	A/Ukraine/161/2015	Institute of Epidemiology and Infectious Diseases AMS of Ukraine	Centers for Disease Control and Prevention
EPI625690	PB1	Ukraine	2015-Mar-23	A/Ukraine/434/2015	Institute of Epidemiology and Infectious Diseases AMS of Ukraine	Centers for Disease Control and Prevention
EPI625650	PB1	Korea, Republic of	2015-Jan-28	A/Gwangju/182/2015	National Institute of Health	Centers for Disease Control and Prevention
EPI625634	PB1	Ukraine	2015-Apr-07	A/Dnipropetrovsk/439/2015	Institute of Epidemiology and Infectious Diseases AMS of Ukraine	Centers for Disease Control and Prevention
EPI625626	PB1	Korea, Republic of	2015-Feb-16	A/Gyeongbuk/557/2015	National Institute of Health	Centers for Disease Control and Prevention
EPI625586	PB1	Ukraine	2015-Apr-21	A/Dnipropetrovsk/444/2015	Institute of Epidemiology and Infectious Diseases AMS of Ukraine	Centers for Disease Control and Prevention
EPI625578	PB1	Korea, Republic of	2015-Jan-06	A/Jeju/22/2015	National Institute of Health	Centers for Disease Control and Prevention
EPI625570	PB1	Korea, Republic of	2015-Mar-09	A/Chungnam/906/2015	National Institute of Health	Centers for Disease Control and Prevention
EPI625522	PB1	Korea, Republic of	2015-Feb-24	A/Daegu/653/2015	National Institute of Health	Centers for Disease Control and Prevention
EPI625506	PB1	Ukraine	2015-Apr-17	A/Dnipropetrovsk/443/2015	Institute of Epidemiology and Infectious Diseases AMS of Ukraine	Centers for Disease Control and Prevention
EPI625491	PB1	Korea, Republic of	2015-Feb-02	A/Jeonbuk/312/2015	National Institute of Health	Centers for Disease Control and Prevention
EPI625483	PB1	Korea, Republic of	2015-Feb-17	A/Gyeongbuk/533/2015	National Institute of Health	Centers for Disease Control and Prevention
EPI625475	PB1	Korea, Republic of	2015-Feb-09	A/Gyeongbuk/408/2015	National Institute of Health	Centers for Disease Control and Prevention
EPI625467	PB1	Ukraine	2015-Apr-15	A/Ukraine/422/2015	Institute of Epidemiology and Infectious Diseases AMS of Ukraine	Centers for Disease Control and Prevention
EPI623976	PB1	Russian Federation	2015-Feb-20	A/Moscow/CRIE-48/2015		Central Research Institute for Epidemiology	Svetlana,Yatsyshina; Anna,Renteeva; Anna,Valdokhina; German,Shipulin
EPI713940	PB1	Japan	2015-Mar-16	A/SAGA/32/2015	Saga Prefectural Institute of Public Health and Pharmaceutical Research	National Institute of Infectious Diseases (NIID)	Takashita,Emi; Fujisaki,Seiichiro; Shirakura,Masayuki; Watanabe,Shinji; Odagiri,Takato
EPI713910	PB1	Japan	2015-Mar-12	A/FUKUOKA/14428/2015	Fukuoka Institute of Public Health and Environmental Sciences	National Institute of Infectious Diseases (NIID)	Takashita,Emi; Fujisaki,Seiichiro; Shirakura,Masayuki; Watanabe,Shinji; Odagiri,Takato
EPI713892	PB1	Japan	2015-Feb-09	A/FUKUOKA/14363/2015	Fukuoka Institute of Public Health and Environmental Sciences	National Institute of Infectious Diseases (NIID)	Takashita,Emi; Fujisaki,Seiichiro; Shirakura,Masayuki; Watanabe,Shinji; Odagiri,Takato
EPI620329	PB1	Colombia	2015-Jan-18	A/Colombia/1457/2015	Instituto Nacional de Salud de Columbia	Centers for Disease Control and Prevention
EPI620313	PB1	Colombia	2015-Jan-12	A/Colombia/1359/2015	Instituto Nacional de Salud de Columbia	Centers for Disease Control and Prevention
EPI620305	PB1	Colombia	2015-Mar-06	A/Colombia/4522/2015	Instituto Nacional de Salud de Columbia	Centers for Disease Control and Prevention
EPI614641	PB1	United States	2015-Apr-16	A/New Jersey/47/2015	New Jersey Department of Health & Senior Services	Centers for Disease Control and Prevention
EPI614470	PB1	Vietnam	2013-Feb-28	A/Vietnam/3050/2013	National Institute of Hygiene and Epidemiology	Centers for Disease Control and Prevention
EPI611166	PB1	United States	2015-Mar-11	A/New Mexico/17/2015	New Mexico Department of Health	Centers for Disease Control and Prevention
EPI611150	PB1	Lao, People's Democratic Republic	2014-Nov-18	A/Laos/1187/2014	National Center for Laboratory and Epidemiology	Centers for Disease Control and Prevention
EPI611142	PB1	India	2015-Feb-27	A/India/3389/2015	National Institute of Virology	Centers for Disease Control and Prevention
EPI611134	PB1	India	2015-Feb-27	A/India/3388/2015	National Institute of Virology	Centers for Disease Control and Prevention
EPI611127	PB1	India	2015-Feb-03	A/India/1508/2015	National Institute of Virology	Centers for Disease Control and Prevention
EPI611103	PB1	India	2015-Jan-28	A/India/1245/2015	National Institute of Virology	Centers for Disease Control and Prevention
EPI611095	PB1	United States	2015-Mar-16	A/Hawaii/26/2015	State of Hawaii Department of Health	Centers for Disease Control and Prevention
EPI611079	PB1	United States	2015-Apr-02	A/Hawaii/18/2015	State of Hawaii Department of Health	Centers for Disease Control and Prevention
EPI611071	PB1	United States	2015-Feb-24	A/Hawaii/17/2015	State of Hawaii Department of Health	Centers for Disease Control and Prevention
EPI611063	PB1	United States	2015-Apr-15	A/Florida/47/2015	Florida Department of Health-Tampa	Centers for Disease Control and Prevention
EPI611047	PB1	United States	2015-Apr-13	A/Delaware/39/2015	Delaware Public Health Lab	Centers for Disease Control and Prevention
EPI611039	PB1	United States	2014-Oct-08	A/California/92/2014	California Department of Health Services	Centers for Disease Control and Prevention
EPI611031	PB1	United States	2014-Dec-29	A/California/56/2014	California Department of Health Services	Centers for Disease Control and Prevention
EPI611023	PB1	United States	2015-Jan-26	A/California/49/2015	California Department of Health Services	Centers for Disease Control and Prevention
EPI610473	PB1	Nepal	2015-Mar-18	A/Nepal/1015/2015	National Public Health Laboratory	National Institute of Infectious Diseases (NIID)	Takashita,Emi; Fujisaki,Seiichiro; Shirakura,Masayuki; Watanabe,Shinji; Odagiri,Takato
EPI610445	PB1	Nepal	2015-Mar-13	A/Nepal/781/2015	National Public Health Laboratory	National Institute of Infectious Diseases (NIID)	Takashita,Emi; Fujisaki,Seiichiro; Shirakura,Masayuki; Watanabe,Shinji; Odagiri,Takato
EPI610427	PB1	Nepal	2015-Mar-10	A/Nepal/574/2015	National Public Health Laboratory	National Institute of Infectious Diseases (NIID)	Takashita,Emi; Fujisaki,Seiichiro; Shirakura,Masayuki; Watanabe,Shinji; Odagiri,Takato
EPI588940	PB1	Japan	2015-Mar-16	A/Fukuoka/SDC1/2015	Virus Research Center, Sendai Medical Center	National Institute of Infectious Diseases (NIID)	Takashita,Emi; Fujisaki,Seiichiro; Shirakura,Masayuki; Watanabe,Shinji; Odagiri,Takato
EPI587883	PB1	United States	2015-Feb-07	A/Hawaii/09/2015	State of Hawaii Department of Health	Centers for Disease Control and Prevention
EPI587875	PB1	United States	2015-Feb-26	A/Montana/08/2015	Montana Laboratory Services Bureau	Centers for Disease Control and Prevention
EPI587836	PB1	India	2015-Jan-27	A/India/1214/2015	National Institute of Virology	Centers for Disease Control and Prevention
EPI587812	PB1	United States	2015-Feb-12	A/Washington/19/2015	Washington State Public Health Laboratory	Centers for Disease Control and Prevention
EPI587804	PB1	India	2015-Mar-02	A/India/3498/2015	National Institute of Virology	Centers for Disease Control and Prevention
EPI587796	PB1	India	2015-Feb-02	A/India/1368/2015	National Institute of Virology	Centers for Disease Control and Prevention
EPI587788	PB1	United States	2015-Feb-25	A/Ohio/08/2015	Ohio Department of Health Laboratories	Centers for Disease Control and Prevention
EPI587780	PB1	India	2015-Feb-01	A/India/1399/2015	National Institute of Virology	Centers for Disease Control and Prevention
EPI587772	PB1	India	2015-Mar-04	A/India/3793/2015	National Institute of Virology	Centers for Disease Control and Prevention
EPI587764	PB1	Egypt	2014-Oct-04	A/Egypt/4372/2014	U.S. Naval Medical Research Unit No.3	Centers for Disease Control and Prevention
EPI587756	PB1	United States	2015-Mar-01	A/Washington/23/2015	Washington State Public Health Laboratory	Centers for Disease Control and Prevention
EPI587748	PB1	Egypt	2014-Oct-20	A/Egypt/4758/2014	U.S. Naval Medical Research Unit No.3	Centers for Disease Control and Prevention
EPI587641	PB1	United States	2015-Apr-21	A/Ohio/09/2015	Ohio Department of Health Laboratories	Centers for Disease Control and Prevention
EPI687131	PB1	Japan	2015-Mar-16	A/Fukuoka/SDC1/2015	Virus Research Center, Sendai Medical Center	National Institute of Infectious Diseases (NIID)	Takashita,Emi; Fujisaki,Seiichiro; Shirakura,Masayuki; Watanabe,Shinji; Odagiri,Takato
EPI585318	PB1	Sweden	2015-Mar-31	A/Stockholm/35/2015		Swedish Institute for Infectious Disease Control
EPI585310	PB1	Sweden	2015-Mar-30	A/Stockholm/34/2015		Swedish Institute for Infectious Disease Control
EPI585302	PB1	Sweden	2015-Apr-07	A/Stockholm/33/2015		Swedish Institute for Infectious Disease Control
EPI585015	PB1	India	2015-Mar-04	A/India/3793/2015	National Institute of Virology	Centers for Disease Control and Prevention
EPI585007	PB1	India	2015-Jan-28	A/India/1247/2015	National Institute of Virology	Centers for Disease Control and Prevention
EPI584953	PB1	India	2015-Jan-23	A/India/1192/2015	National Institute of Virology	Centers for Disease Control and Prevention
EPI584944	PB1	India	2015-Jan-27	A/India/1214/2015	National Institute of Virology	Centers for Disease Control and Prevention
EPI582261	PB1	Sweden	2015-Mar-11	A/Uppsala/5/2015		Swedish Institute for Infectious Disease Control
EPI582120	PB1	Sweden	2015-Feb-23	A/Stockholm/23/2015		Swedish Institute for Infectious Disease Control
EPI580466	PB1	Lebanon	2014-Feb-05	A/Lebanon/14L62/2014		Niigata University	Saito, Reiko; Takemae, Nobuhiro; Saito, Takehiko; Shobugawa, Yugo; Kondo, Hiroki; Hibino, Akinobu
EPI580457	PB1	Lebanon	2014-Feb-04	A/Lebanon/14L61/2014		Niigata University	Saito, Reiko; Takemae, Nobuhiro; Saito, Takehiko; Shobugawa, Yugo; Kondo, Hiroki; Hibino, Akinobu
EPI580191	PB1	United States	2015-Feb-17	A/Montana/05/2015	Montana Laboratory Services Bureau	Centers for Disease Control and Prevention
EPI580162	PB1	Uganda	2014-Jul-07	A/Uganda/1625/2014	Uganda Virus Research Institute (UVRI), National Influenza Center	Centers for Disease Control and Prevention
EPI577741	PB1	Japan	2014-Sep-11	A/Okinawa/14T001/2014		Niigata University	Saito, Reiko; Takemae, Nobuhiro; Saito, Takehiko; Shobugawa, Yugo; Kondo, Hiroki; Hibino, Akinobu; Makiya, Tomoko
EPI575897	PB1	Puerto Rico	2014-Oct-07	A/Puerto Rico/35/2014	Puerto Rico Department of Health	Centers for Disease Control and Prevention
EPI575883	PB1	Puerto Rico	2014-Nov-14	A/Puerto Rico/30/2014	Puerto Rico Department of Health	Centers for Disease Control and Prevention
EPI575869	PB1	Puerto Rico	2014-Oct-04	A/Puerto Rico/34/2014	Puerto Rico Department of Health	Centers for Disease Control and Prevention
EPI570077	PB1	Sweden	2015-Feb-13	A/Uppsala/4/2015		Swedish Institute for Infectious Disease Control
EPI570032	PB1	Sweden	2015-Feb-06	A/Trollhattan/4/2015		Swedish Institute for Infectious Disease Control
EPI570024	PB1	Sweden	2015-Feb-05	A/Trollhattan/3/2015		Swedish Institute for Infectious Disease Control
EPI569282	PB1	United States	2014-Nov-05	A/Iowa/19/2014	Iowa State Hygienic Laboratory	Centers for Disease Control and Prevention
EPI569264	PB1	Japan	2014-Sep-16	A/Kanagawa/163/2014	National Institute of Infectious Diseases (NIID)	Centers for Disease Control and Prevention
EPI568507	PB1	United States	2014-Sep-03	A/Alaska/38/2014	Alaska State Virology Lab	Centers for Disease Control and Prevention
EPI572284	PB1	United States	2014-Sep-03	A/Alaska/38/2014	Alaska State Virology Lab	Centers for Disease Control and Prevention
EPI568043	PB1	Myanmar	2014-Sep-05	A/Myanmar/14M445/2014		Niigata University	Saito, Reiko; Takemae, Nobuhiro; Saito, Takehiko; Shobugawa, Yugo; Kondo, Hiroki; Hibino, Akinobu; Yadanar, Kyaw; Yi Yi, Myint; Khin Yi, Oo; Htay Htay, Tin
EPI568019	PB1	Myanmar	2014-Aug-01	A/Myanmar/14M233/2014		Niigata University	Saito, Reiko; Takemae, Nobuhiro; Saito, Takehiko; Shobugawa, Yugo; Kondo, Hiroki; Hibino, Akinobu; Yadanar, Kyaw; Yi Yi, Myint; Khin Yi, Oo; Htay Htay, Tin
EPI567960	PB1	Myanmar	2014-Jul-16	A/Myanmar/14M072/2014		Niigata University	Saito, Reiko; Takemae, Nobuhiro; Saito, Takehiko; Shobugawa, Yugo; Kondo, Hiroki; Hibino, Akinobu; Yadanar, Kyaw; Yi Yi, Myint; Khin Yi, Oo; Htay Htay, Tin
EPI567952	PB1	Myanmar	2014-Jun-06	A/Myanmar/14M003/2014		Niigata University	Saito, Reiko; Takemae, Nobuhiro; Saito, Takehiko; Shobugawa, Yugo; Kondo, Hiroki; Hibino, Akinobu; Yadanar, Kyaw; Yi Yi, Myint; Khin Yi, Oo; Htay Htay, Tin
EPI567858	PB1	Vietnam	2013-Nov-03	A/Vietnam/13V H1-4/2013		Niigata University	Saito, Reiko; Takemae, Nobuhiro; Saito, Takehiko; Shobugawa, Yugo; Kondo, Hiroki; Hibino, Akinobu
EPI567842	PB1	Japan	2014-Jan-25	A/Nagasaki/13N057/2014		Niigata University	Saito, Reiko; Takemae, Nobuhiro; Saito, Takehiko; Shobugawa, Yugo; Kondo, Hiroki; Hibino, Akinobu; Masaki, Hironori
EPI567818	PB1	Australia	1995-Jan-01	A/Perth/5/1995	Pathwest QE II Medical Centre	WHO Collaborating Centre for Reference and Research on Influenza	Deng,Y-M.; Iannello,P.; Spirason,N; Jelley,L.;Lau,H.
EPI567766	PB1	Australia	1991-Jul-21	A/Victoria/1/1991	CSL Ltd	WHO Collaborating Centre for Reference and Research on Influenza	Deng,Y-M.; Iannello,P.; Spirason,N; Jelley,L.;Lau,H.
EPI567758	PB1	United States	2014-Dec-18	A/New York/41/2014	New York State Department of Health	Centers for Disease Control and Prevention
EPI567742	PB1	United States	2014-Dec-02	A/Iowa/24/2014	Iowa State Hygienic Laboratory	Centers for Disease Control and Prevention
EPI567734	PB1	Germany	2014-Dec-19	A/Germany/51/2014	U.S. Air Force School of Aerospace Medicine	Centers for Disease Control and Prevention
EPI567718	PB1	United States	2014-Nov-23	A/Iowa/23/2014	Iowa State Hygienic Laboratory	Centers for Disease Control and Prevention
EPI567710	PB1	United States	2015-Jan-08	A/North Dakota/01/2015	North Dakota Department of Health	Centers for Disease Control and Prevention
EPI567702	PB1	United States	2014-Dec-02	A/Iowa/25/2014	Iowa State Hygienic Laboratory	Centers for Disease Control and Prevention
EPI567686	PB1	Bahrain	2014-Nov-18	A/Bahrain/602/2014	Ministry of Health Bahrain	Centers for Disease Control and Prevention
EPI567678	PB1	Bahrain	2014-Oct-22	A/Bahrain/575/2014	Ministry of Health Bahrain	Centers for Disease Control and Prevention
EPI567662	PB1	Mexico	2014-Oct-29	A/Mexico/2493/2014	Laboratorio de Virus Respiratorio	Centers for Disease Control and Prevention
EPI567646	PB1	Germany	2014-Dec-18	A/Germany/48/2014	U.S. Air Force School of Aerospace Medicine	Centers for Disease Control and Prevention
EPI567638	PB1	Germany	2014-Dec-15	A/Germany/40/2014	U.S. Air Force School of Aerospace Medicine	Centers for Disease Control and Prevention
EPI569915	PB1	Sweden	2015-Jan-06	A/Malmoe/1/2015		Swedish Institute for Infectious Disease Control
EPI570151	PB1	Sweden	2015-Jan-19	A/Stockholm/3/2015		Swedish Institute for Infectious Disease Control
EPI565030	PB1	Thailand	2014-Dec-01	A/Nonthaburi/375/2014	WHO National Influenza Centre, National Institute of Medical Research (NIMR)	Centers for Disease Control and Prevention
EPI565022	PB1	Hong Kong (SAR)	2014-Oct-20	A/Hong Kong/7572/2014	Government Virus Unit	Centers for Disease Control and Prevention
EPI565014	PB1	United States	2014-Oct-12	A/Hawaii/67/2014	State of Hawaii Department of Health	Centers for Disease Control and Prevention
EPI565006	PB1	Lao, People's Democratic Republic	2014-Sep-17	A/Laos/951/2014	National Center for Laboratory and Epidemiology	Centers for Disease Control and Prevention
EPI564966	PB1	Korea, Republic of	2014-Dec-22	A/Jeonbuk/2005/2014	National Institute of Health	Centers for Disease Control and Prevention
EPI564958	PB1	United States	2014-Dec-22	A/Virginia/40/2014	University of Virginia, Medical Labs/Microbiology	Centers for Disease Control and Prevention
EPI564950	PB1	Korea, Republic of	2014-Dec-22	A/Daegu/2001/2014	National Institute of Health	Centers for Disease Control and Prevention
EPI564942	PB1	Ethiopia	2014-Oct-30	A/Ethiopia/1149/2014	Ethiopian Health and Nutrition Research Institute (EHNRI)	Centers for Disease Control and Prevention
EPI564918	PB1	Korea, Republic of	2014-Dec-15	A/Jeonbuk/1997/2014	National Institute of Health	Centers for Disease Control and Prevention
EPI559457	PB1	Sweden	2014-Dec-08	A/Stockholm/37/2014		Swedish Institute for Infectious Disease Control
EPI713832	PB1	Japan	2014-Sep-16	A/KANAGAWA/165/2014	Kanagawa Prefectural Institute of Public Health	National Institute of Infectious Diseases (NIID)	Takashita,Emi; Fujisaki,Seiichiro; Shirakura,Masayuki; Watanabe,Shinji; Odagiri,Takato
EPI556806	PB1	United States	2014-Nov-07	A/Florida/63/2014	Florida Department of Health-Jacksonville	Centers for Disease Control and Prevention
EPI554649	PB1	United States	2014-Nov-07	A/Florida/63/2014	Florida Department of Health-Jacksonville	Centers for Disease Control and Prevention
EPI553174	PB1	United States	2014-Feb-16	A/North Carolina/04/2014	Mission Hospital Microbiology Lab	Centers for Disease Control and Prevention
EPI552709	PB1	Sweden	2014-Dec-03	A/Sweden/74/2014		Swedish Institute for Infectious Disease Control
EPI561964	PB1	New Caledonia	2014-Aug-14	A/NEW CALEDONIA/72/2014	Institut Pasteur New Caledonia	WHO Collaborating Centre for Reference and Research on Influenza	Deng,Y-M.; Iannello,P.; Spirason,N.; Jelley,L.; Lau,H.; Komadina,N.
EPI561929	PB1	New Zealand	2014-Sep-10	A/AUCKLAND/8/2014	Auckland Hospital	WHO Collaborating Centre for Reference and Research on Influenza	Deng,Y-M.; Iannello,P.; Spirason,N.; Jelley,L.; Lau,H.; Komadina,N.
EPI544144	PB1	Singapore	2013-Dec-23	A/Singapore/EN555/2013	Ministry of Health, Singapore	Ministry of Health, Singapore	Chen,B.B.; Phuah,S.P.; Poh,M.K.; Chen,S.L.; Cui,L.
EPI544120	PB1	Singapore	2013-Dec-18	A/Singapore/KK1073/2013	Ministry of Health, Singapore	Ministry of Health, Singapore	Chen,B.B.; Phuah,S.P.; Poh,M.K.; Chen,S.L.; Cui,L.
EPI544104	PB1	Singapore	2013-Dec-16	A/Singapore/KK1064/2013	Ministry of Health, Singapore	Ministry of Health, Singapore	Chen,B.B.; Phuah,S.P.; Poh,M.K.; Chen,S.L.; Cui,L.
EPI543232	PB1	Spain	2011-Feb-08	A/Madrid/RR7495/2011	Instituto de Salud Carlos III	Instituto de Salud Carlos III	Pozo,F; Ledesma,J; Calderon,A.; Gonzalez -Esguevillas,M.; Molinero,M.; Casas,I.
EPI542148	PB1	Russian Federation	2014-Mar-10	A/Astrakhan/CRIE-7/2014	Central Research Institute for Epidemiology	Central Research Institute for Epidemiology	Svetlana,Yatsyshina; Anna,Renteeva; Anna,Valdokhina; German,Shipulin
EPI561969	PB1	Thailand	2014-May-07	A/NONTHABURI/248/2014	WHO National Influenza Centre, National Institute of Medical Research (NIMR)	WHO Collaborating Centre for Reference and Research on Influenza	Deng,Y-M.; Iannello,P.; Spirason,N.; Jelley,L.; Lau,H.; Komadina,N.
EPI561939	PB1	Mongolia	2014-Feb-24	A/BULGAN/1852/2014	National Influenza Center	WHO Collaborating Centre for Reference and Research on Influenza	Deng,Y-M.; Iannello,P.; Spirason,N.; Jelley,L.; Lau,H.; Komadina,N.
EPI536143	PB1	France	2011-Jan-14	A/Paris/619/2011		Institut Pasteur	Barbezange, Cyril
EPI536135	PB1	France	2011-Jan-13	A/Pays de Loire/299/2011		Institut Pasteur	Barbezange, Cyril
EPI536127	PB1	France	2011-Jan-07	A/Pays de Loire/104/2011		Institut Pasteur	Barbezange, Cyril
EPI536119	PB1	France	2010-Dec-30	A/Pays de Loire/2362/2010		Institut Pasteur	Barbezange, Cyril
EPI536079	PB1	France	2011-Mar-14	A/Paris/1249/2011		Institut Pasteur	Barbezange, Cyril
EPI536071	PB1	France	2011-Feb-17	A/Lorraine/1053/2011		Institut Pasteur	Barbezange, Cyril
EPI536063	PB1	France	2011-Feb-07	A/Haute Normandie/877/2011		Institut Pasteur	Barbezange, Cyril
EPI536055	PB1	France	2011-Feb-02	A/Paris/696/2011		Institut Pasteur	Barbezange, Cyril
EPI536047	PB1	France	2011-Jan-27	A/Bretagne/602/2011		Institut Pasteur	Barbezange, Cyril
EPI535999	PB1	France	2010-Dec-27	A/Paris/2251/2010		Institut Pasteur	Barbezange, Cyril
EPI535991	PB1	France	2010-Dec-28	A/Centre/2236/2010		Institut Pasteur	Barbezange, Cyril
EPI535983	PB1	France	2010-Dec-18	A/Nord Pas de Calais/2111/2010		Institut Pasteur	Barbezange, Cyril
EPI535975	PB1	France	2010-Dec-03	A/Paris/1910/2010		Institut Pasteur	Barbezange, Cyril
EPI535920	PB1	France	2010-Jan-20	A/Paris/370/2010		Institut Pasteur	Barbezange, Cyril
EPI535912	PB1	France	2009-Dec-16	A/Franche Comte/7661/2009		Institut Pasteur	Barbezange, Cyril
EPI535896	PB1	France	2009-Dec-14	A/Bretagne/7608/2009		Institut Pasteur	Barbezange, Cyril
EPI535848	PB1	France	2009-Oct-19	A/Lorraine/5510/2009		Institut Pasteur	Barbezange, Cyril
EPI535840	PB1	France	2009-Oct-19	A/Paris/5509/2009		Institut Pasteur	Barbezange, Cyril
EPI535832	PB1	France	2009-Oct-19	A/Paris/5501/2009		Institut Pasteur	Barbezange, Cyril
EPI535792	PB1	France	2009-Oct-13	A/Paris/5236/2009		Institut Pasteur	Barbezange, Cyril
EPI535784	PB1	France	2009-Oct-12	A/Paris/5121/2009		Institut Pasteur	Barbezange, Cyril
EPI535371	PB1	France	2008-Jan-16	A/Paris/1212/2008		Institut Pasteur	Barbezange, Cyril
EPI535363	PB1	France	2008-Jan-15	A/Paris/1154/2008		Institut Pasteur	Barbezange, Cyril
EPI535355	PB1	France	2008-Jan-14	A/Paris/1170/2008		Institut Pasteur	Barbezange, Cyril
EPI535323	PB1	France	2007-Dec-13	A/Paris/698/2007		Institut Pasteur	Barbezange, Cyril
EPI535307	PB1	France	2008-Dec-26	A/Paris/1940/2008		Institut Pasteur	Barbezange, Cyril
EPI535300	PB1	France	2008-Jan-16	A/Paris/1207/2008		Institut Pasteur	Barbezange, Cyril
EPI535286	PB1	France	2007-Dec-27	A/Paris/832/2007		Institut Pasteur	Barbezange, Cyril
EPI535271	PB1	France	2008-Jan-11	A/Paris/1149/2008		Institut Pasteur	Barbezange, Cyril
EPI535247	PB1	France	2008-Jan-07	A/Paris/980/2008		Institut Pasteur	Barbezange, Cyril
EPI535231	PB1	France	2008-Jan-02	A/Paris/860/2008		Institut Pasteur	Barbezange, Cyril
EPI535223	PB1	France	2007-Dec-30	A/Paris/869/2007		Institut Pasteur	Barbezange, Cyril
EPI535215	PB1	France	2007-Dec-17	A/Paris/719/2007		Institut Pasteur	Barbezange, Cyril
EPI534012	PB1	United States	2014-Mar-25	A/Colorado/07/2014	Colorado Department of Health Lab	Centers for Disease Control and Prevention
EPI529434	PB1	Australia	2013-Dec-07	A/DARWIN/104/2013	Royal Darwin Hospital	WHO Collaborating Centre for Reference and Research on Influenza	Deng,Y-M.; Iannello,P.; Spirason,N.; Jelley,L.; Lau,H.; Komadina,N.
EPI529409	PB1	Wallis and Futuna	2013-Nov-19	A/NEW CALEDONIA/58/2013	Institut Pasteur New Caledonia	WHO Collaborating Centre for Reference and Research on Influenza	Deng,Y-M.; Iannello,P.; Spirason,N.; Jelley,L.; Lau,H.; Komadina,N.
EPI529398	PB1	Australia	2013-Nov-11	A/SYDNEY/82/2013	Clinical Virology Unit, CDIM	WHO Collaborating Centre for Reference and Research on Influenza	Deng,Y-M.; Iannello,P.; Spirason,N.; Jelley,L.; Lau,H.; Komadina,N.
EPI539686	PB1	Australia	2013-Nov-06	A/VICTORIA/229/2013	Royal Chidrens Hospital	WHO Collaborating Centre for Reference and Research on Influenza	Deng,Y-D.; Iannello,P.; Spirason,N.; Jelley,L.; Lau,H.; Komadina,N.
EPI517028	PB1	United States	2014-Jan-26	A/Pennsylvania/16/2014	Pennsylvania Department of Health	Centers for Disease Control and Prevention
EPI517020	PB1	United States	2014-Jan-17	A/Pennsylvania/14/2014	Pennsylvania Department of Health	Centers for Disease Control and Prevention
EPI517013	PB1	United States	2014-Jan-31	A/Pennsylvania/20/2014	Pennsylvania Department of Health	Centers for Disease Control and Prevention
EPI516726	PB1	United States	2014-Feb-11	A/Pennsylvania/17/2014	Pennsylvania Department of Health	Centers for Disease Control and Prevention
EPI516527	PB1	United States	2009-Apr-09	A/California/07/2009	Naval Health Research Center	Centers for Disease Control and Prevention
EPI531883	PB1	United States	2014-Feb-10	A/Washington/07/2014	Spokane Regional Health District	Centers for Disease Control and Prevention
EPI516287	PB1	United States	2014-Feb-01	A/Pennsylvania/18/2014	Pennsylvania Department of Health	Centers for Disease Control and Prevention
EPI543468	PB1	Sweden	2014-Feb-14	A/Stockholm/11/2014		Swedish Institute for Infectious Disease Control
EPI543462	PB1	Sweden	2014-Feb-25	A/Sundsvall/1/2014		Swedish Institute for Infectious Disease Control
EPI509446	PB1	United States	2014-Jan-06	A/California/01/2014	California Department of Health Services	Centers for Disease Control and Prevention
EPI543438	PB1	Sweden	2014-Feb-25	A/Sweden/5/2014		Swedish Institute for Infectious Disease Control
EPI543427	PB1	Sweden	2014-Feb-10	A/Uppsala/5/2014		Swedish Institute for Infectious Disease Control
EPI508617	PB1	United States	2013-Dec-30	A/California/59/2013	California Department of Health Services	Centers for Disease Control and Prevention
EPI543422	PB1	Sweden	2014-Feb-20	A/Sweden/2/2014		Swedish Institute for Infectious Disease Control
EPI543403	PB1	Sweden	2014-Feb-06	A/Gavle/3/2014		Swedish Institute for Infectious Disease Control
EPI543387	PB1	Sweden	2014-Jan-20	A/Uppsala/3/2014		Swedish Institute for Infectious Disease Control
EPI507637	PB1	United States	2013-Oct-21	A/Mississippi/10/2013	Mississippi Public Health Laboratory	Centers for Disease Control and Prevention
EPI507600	PB1	Portugal	2013-Mar-01	A/Lisbon/137/2013	National Institute for Medical Research	Centers for Disease Control and Prevention
EPI507526	PB1	United States	2013-Dec-15	A/Hawaii/03/2013	State of Hawaii Department of Health	Centers for Disease Control and Prevention
EPI543364	PB1	Sweden	2014-Jan-10	A/Stockholm/1/2014		Swedish Institute for Infectious Disease Control
EPI503868	PB1	United States	2013-Dec-22	A/Rhode Island/09/2013	Rhode Island Department of Health	Centers for Disease Control and Prevention
EPI503821	PB1	United States	2013-Dec-20	A/Louisiana/34/2013	Louisiana Department of Health and Hospitals	Centers for Disease Control and Prevention
EPI543359	PB1	Sweden	2014-Jan-10	A/Malmoe/1/2014		Swedish Institute for Infectious Disease Control
EPI543349	PB1	Sweden	2014-Jan-15	A/Uppsala/1/2014		Swedish Institute for Infectious Disease Control
EPI503462	PB1	United States	2013-Oct-12	A/Mississippi/09/2013	Mississippi Public Health Laboratory	Centers for Disease Control and Prevention
EPI503843	PB1	United States	2013-Dec-19	A/Nevada/24/2013	Southern Nevada Public Health Lab	Centers for Disease Control and Prevention
EPI503427	PB1	United States	2014-Jan-01	A/Nevada/01/2014	Southern Nevada Public Health Lab	Centers for Disease Control and Prevention
EPI503395	PB1	United States	2014-Jan-03	A/Florida/01/2014	Florida Department of Health-Jacksonville	Centers for Disease Control and Prevention
EPI504610	PB1	United States	2013-Nov-29	A/Maryland/20/2013	Maryland Department of Health and Mental Hygiene	Centers for Disease Control and Prevention
EPI507030	PB1	Japan	2013-Nov-14	A/YAMAGATA/158/2013	Yamagata Prefectural Institute of Public Health	National Institute of Infectious Diseases (NIID)	Takashita,Emi; Fujisaki,Seiichiro; Itoh,Reiko; Miura,Mai; Ejima,Miho; Tashiro,Masato; Odagiri,Takato
EPI500767	PB1	Portugal	2011-Mar-02	A/Portugal/28/2011	Hospital de Curry Cabral	INSA National Institute of Health Portugal	Correia, V.; Santos, L.A.; Giria, M.
EPI500762	PB1	Portugal	2011-Feb-14	A/Portugal/21/2011	Hospital de Curry Cabral	INSA National Institute of Health Portugal	Correia, V.; Santos, L.A.; Giria, M.
EPI500750	PB1	Portugal	2010-Jan-31	A/Portugal/01/2010	Hospital de Curry Cabral	INSA National Institute of Health Portugal	Correia, V.; Santos, L.A.; Giria, M.
EPI500725	PB1	Portugal	2009-Jul-03	A/Portugal/52/2009	Hospital de Curry Cabral	INSA National Institute of Health Portugal	Correia, V.; Santos, L.A.; Giria, M.
EPI507040	PB1	Japan	2013-Nov-19	A/KANAGAWA/149/2013	Kanagawa Prefectural Institute of Public Health	National Institute of Infectious Diseases (NIID)	Takashita,Emi; Fujisaki,Seiichiro; Itoh,Reiko; Miura,Mai; Ejima,Miho; Tashiro,Masato; Odagiri,Takato
EPI507035	PB1	Japan	2013-Nov-11	A/KANAGAWA/146/2013	Kanagawa Prefectural Institute of Public Health	National Institute of Infectious Diseases (NIID)	Takashita,Emi; Fujisaki,Seiichiro; Itoh,Reiko; Miura,Mai; Ejima,Miho; Tashiro,Masato; Odagiri,Takato
EPI543339	PB1	Sweden	2013-Dec-23	A/Stockholm/37/2013		Swedish Institute for Infectious Disease Control
EPI543328	PB1	Sweden	2013-Dec-14	A/Stockholm/35/2013		Swedish Institute for Infectious Disease Control
EPI498062	PB1	United States	2013-Sep-17	A/New Hampshire/04/2013	New Hampshire Public Health Laboratories	Centers for Disease Control and Prevention
EPI498056	PB1	United States	2013-Oct-21	A/Mississippi/10/2013	Mississippi Public Health Laboratory	Centers for Disease Control and Prevention
EPI543319	PB1	Sweden	2013-Dec-16	A/Stockholm/32/2013		Swedish Institute for Infectious Disease Control
EPI543305	PB1	Sweden	2013-Dec-06	A/Gothenburg/5/2013		Swedish Institute for Infectious Disease Control
EPI492803	PB1	United States	2013-Nov-11	A/Louisiana/13/2013	Louisiana Department of Health and Hospitals	Centers for Disease Control and Prevention
EPI539676	PB1	Australia	2013-Sep-23	A/SOUTH AUSTRALIA/77/2013	Institute of Medical and Veterinary Science (IMVS)	WHO Collaborating Centre for Reference and Research on Influenza	Deng,Y-M; Iannello,P; Spirason,N; Jelley,L; Lau,H; Komadina,N
EPI539681	PB1	Australia	2013-Jun-29	A/TOWNSVILLE/41/2013	Queensland Health Scientific Services	WHO Collaborating Centre for Reference and Research on Influenza	Deng,Y-M; Iannello,P; Spirason,N; Jelley,L; Lau,H; Komadina,N
EPI539656	PB1	Papua New Guinea	2013-Jul-02	A/GOROKA/27/2013	Papua New Guinea Institute of Medical Research	WHO Collaborating Centre for Reference and Research on Influenza	Deng,Y-M; Iannello,P; Spirason,N; Jelley,L; Lau,H; Komadina,N
EPI500846	PB1	Costa Rica	2013-Aug-05	A/Costa Rica/5802/2013	Laboratorio Nacional de Influenza	Centers for Disease Control and Prevention
EPI486650	PB1	United States	2013-Oct-21	A/Louisiana/10/2013	Louisiana Department of Health and Hospitals	Centers for Disease Control and Prevention
EPI543255	PB1	Sweden	2013-Oct-15	A/Halmstad/1/2013		Swedish Institute for Infectious Disease Control
EPI485777	PB1	United States	2013-Oct-07	A/Louisiana/07/2013	Louisiana Department of Health and Hospitals	Centers for Disease Control and Prevention
EPI484420	PB1	Sweden	2013-Mar-22	A/Sweden/137/2013		Swedish National Institute for Communicable Disease Control
EPI484404	PB1	Sweden	2013-Feb-24	A/Sweden/135/2013		Swedish National Institute for Communicable Disease Control
EPI484396	PB1	Sweden	2013-Feb-22	A/Sweden/134/2013		Swedish National Institute for Communicable Disease Control
EPI484388	PB1	Sweden	2013-Feb-18	A/Sweden/133/2013		Swedish National Institute for Communicable Disease Control
EPI484380	PB1	Sweden	2013-Feb-15	A/Sweden/132/2013		Swedish National Institute for Communicable Disease Control
EPI484372	PB1	Sweden	2013-Feb-15	A/Sweden/131/2013		Swedish National Institute for Communicable Disease Control
EPI484332	PB1	Sweden	2013-Jan-28	A/Sweden/126/2013		Swedish National Institute for Communicable Disease Control
EPI484324	PB1	Sweden	2013-Jan-22	A/Sweden/125/2013		Swedish National Institute for Communicable Disease Control
EPI484316	PB1	Sweden	2013-Jan-23	A/Sweden/124/2013		Swedish National Institute for Communicable Disease Control
EPI484308	PB1	Sweden	2013-Jan-18	A/Sweden/123/2013		Swedish National Institute for Communicable Disease Control
EPI484284	PB1	Sweden	2013-Jan-11	A/Sweden/121/2013	Swedish Institute for Infectious Disease Control	Swedish National Institute for Communicable Disease Control
EPI484269	PB1	Sweden	2013-Jan-13	A/Sweden/119/2013	Swedish Institute for Infectious Disease Control	Swedish National Institute for Communicable Disease Control
EPI484261	PB1	Sweden	2013-Jan-07	A/Sweden/118/2013	Swedish Institute for Infectious Disease Control	Swedish National Institute for Communicable Disease Control
EPI484245	PB1	Sweden	2012-Dec-27	A/Sweden/35/2012	Swedish Institute for Infectious Disease Control	Swedish National Institute for Communicable Disease Control
EPI484238	PB1	Sweden	2012-Dec-25	A/Sweden/34/2012	Swedish Institute for Infectious Disease Control	Swedish National Institute for Communicable Disease Control
EPI482797	PB1	United States	2009-Feb-13	A/Iowa/02/2009	Iowa State Hygienic Laboratory	Centers for Disease Control and Prevention
EPI477485	PB1	Sri Lanka	2013-May-04	A/SRI LANKA/30/2013	Medical Research Institute	WHO Collaborating Centre for Reference and Research on Influenza	Deng,Y-M., Iannello,P., Caldwell,N., Lau, H.,Komadina,N.
EPI471100	PB1	United States	2013-Sep-06	A/Arkansas/14/2013	Arkansas Department of Health	Centers for Disease Control and Prevention
EPI466850	PB1	Ukraine	2013-Mar-20	A/Zaporizza/417/2013	Institute of Epidemiology and Infectious Diseases AMS of Ukraine	Centers for Disease Control and Prevention
EPI468081	PB1	Dominican Republic	2013-May-01	A/Dominican Republic/7293/2013	Laboratorio de Investigacion / Centro de Educacion Medica y Amistad Dominico Japones (CEMADOJA)	Centers for Disease Control and Prevention
EPI466813	PB1	Haiti	2013-Jun-02	A/Haiti/1790/2013	Caribbean Epidemiology Center	Centers for Disease Control and Prevention
EPI466055	PB1	Finland	2009-Nov-15	A/Finland/722/2009(H1N1)	Helsingin-Uusimaa Labotariokeskus	Institute for Molecular Medicine Finland (FIMM)	Lakspere, Triin; Kallio-Kokko, Hannimari; Kantele, Anu; Mattila, Pirkko; Almusa, Henrikki; Kakkola, Laura; Ikonen, Niina; Tynell, Janne; Julkunen, Ilkka; Kainov, Denis
EPI466047	PB1	Finland	2009-Nov-12	A/Finland/721/2009(H1N1)	Helsingin-Uusimaa Labotariokeskus	Institute for Molecular Medicine Finland (FIMM)	Lakspere, Triin; Kallio-Kokko, Hannimari; Kantele, Anu; Mattila, Pirkko; Almusa, Henrikki; Kakkola, Laura; Ikonen, Niina; Tynell, Janne; Julkunen, Ilkka; Kainov, Denis
EPI466023	PB1	Finland	2009-Nov-11	A/Finland/718/2009(H1N1)	Helsingin-Uusimaa Labotariokeskus	Institute for Molecular Medicine Finland (FIMM)	Lakspere, Triin; Kallio-Kokko, Hannimari; Kantele, Anu; Mattila, Pirkko; Almusa, Henrikki; Kakkola, Laura; Ikonen, Niina; Tynell, Janne; Julkunen, Ilkka; Kainov, Denis
EPI466015	PB1	Finland	2009-Nov-11	A/Finland/717/2009(H1N1)	Helsingin-Uusimaa Labotariokeskus	Institute for Molecular Medicine Finland (FIMM)	Lakspere, Triin; Kallio-Kokko, Hannimari; Kantele, Anu; Mattila, Pirkko; Almusa, Henrikki; Kakkola, Laura; Ikonen, Niina; Tynell, Janne; Julkunen, Ilkka; Kainov, Denis
EPI465999	PB1	Finland	2009-Dec-14	A/Finland/715/2009(H1N1)	Ita-Suomen Labotariokeskus	Institute for Molecular Medicine Finland (FIMM)	Lakspere, Triin; Kallio-Kokko, Hannimari; Kantele, Anu; Mattila, Pirkko; Almusa, Henrikki; Kakkola, Laura; Ikonen, Niina; Tynell, Janne; Julkunen, Ilkka; Kainov, Denis
EPI446140	PB1	Kenya	2010-Jun-04	A/Nairobi/80/2010	ARI Unit, Kenya Medical Research Institute (KEMRI - NIC), Centre for Virus Research Annex, P.O Box 54628	Kenya Medical Research Institute	'George, Gachara;'Samuel, Symekher;'Japheth, Magana;'Benjamin, Opot;'Michael, Otieno;'Wallace, Bulimo'
EPI446132	PB1	Kenya	2010-Jun-04	A/Nairobi/72/2010	ARI Unit, Kenya Medical Research Institute (KEMRI - NIC), Centre for Virus Research Annex, P.O Box 54628	Kenya Medical Research Institute	'George, Gachara;'Samuel, Symekher;'Japheth, Magana;'Benjamin, Opot;'Michael, Otieno;'Wallace, Bulimo'
EPI446116	PB1	Kenya	2010-Mar-25	A/Nairobi/24/2010	ARI Unit, Kenya Medical Research Institute (KEMRI - NIC), Centre for Virus Research Annex, P.O Box 54628	Kenya Medical Research Institute	'George, Gachara;'Samuel, Symekher;'Japheth, Magana;'Benjamin, Opot;'Michael, Otieno;'Wallace, Bulimo'
EPI446108	PB1	Kenya	2010-Mar-20	A/Nairobi/21/2010	ARI Unit, Kenya Medical Research Institute (KEMRI - NIC), Centre for Virus Research Annex, P.O Box 54628	Kenya Medical Research Institute	'George, Gachara;'Samuel, Symekher;'Japheth, Magana;'Benjamin, Opot;'Michael, Otieno;'Wallace, Bulimo'
EPI446100	PB1	Kenya	2010-Mar-20	A/Nairobi/20/2010	ARI Unit, Kenya Medical Research Institute (KEMRI - NIC), Centre for Virus Research Annex, P.O Box 54628	Kenya Medical Research Institute	'George, Gachara;'Samuel, Symekher;'Japheth, Magana;'Benjamin, Opot;'Michael, Otieno;'Wallace, Bulimo'
EPI446092	PB1	Kenya	2010-Jan-21	A/Kijabe/16/2010	ARI Unit, Kenya Medical Research Institute (KEMRI - NIC), Centre for Virus Research Annex, P.O Box 54628	Kenya Medical Research Institute	'George, Gachara;'Samuel, Symekher;'Japheth, Magana;'Benjamin, Opot;'Michael, Otieno;'Wallace, Bulimo'
EPI446069	PB1	Kenya	2009-Nov-04	A/Nairobi/3/2009	ARI Unit, Kenya Medical Research Institute (KEMRI - NIC), Centre for Virus Research Annex, P.O Box 54628	Kenya Medical Research Institute	'George, Gachara;'Samuel, Symekher;'Japheth, Magana;'Benjamin, Opot;'Michael, Otieno;'Wallace, Bulimo'
EPI446041	PB1	Kenya	2009-Oct-15	A/Kisii/143/2009	ARI Unit, Kenya Medical Research Institute (KEMRI - NIC), Centre for Virus Research Annex, P.O Box 54628	Kenya Medical Research Institute	'George, Gachara;'Samuel, Symekher;'Japheth, Magana;'Benjamin, Opot;'Michael, Otieno;'Wallace, Bulimo'
EPI446027	PB1	Kenya	2009-Oct-29	A/Kakamega/215/2009	ARI Unit, Kenya Medical Research Institute (KEMRI - NIC), Centre for Virus Research Annex, P.O Box 54628	Kenya Medical Research Institute	'George, Gachara;'Samuel, Symekher;'Japheth, Magana;'Benjamin, Opot;'Michael, Otieno;'Wallace, Bulimo'
EPI446018	PB1	Kenya	2009-Oct-03	A/Nairobi/37/2009	ARI Unit, Kenya Medical Research Institute (KEMRI - NIC), Centre for Virus Research Annex, P.O Box 54628	Kenya Medical Research Institute	'George, Gachara;'Samuel, Symekher;'Japheth, Magana;'Benjamin, Opot;'Michael, Otieno;'Wallace, Bulimo'
EPI446010	PB1	Kenya	2009-Oct-02	A/Mombasa/27/2009	ARI Unit, Kenya Medical Research Institute (KEMRI - NIC), Centre for Virus Research Annex, P.O Box 54628	Kenya Medical Research Institute	'George, Gachara;'Samuel, Symekher;'Japheth, Magana;'Benjamin, Opot;'Michael, Otieno;'Wallace, Bulimo'
EPI443283	PB1	Kenya	2009-Oct-08	A/Mombasa/91/2009	ARI Unit, Kenya Medical Research Institute (KEMRI - NIC), Centre for Virus Research Annex, P.O Box 54628	Kenya Medical Research Institute	'George, Gachara; 'Samuel, Symekher; 'Japheth, Magana; 'Benjamin, Opot; 'Michael, Otieno; 'Wallace, Bulimo'
EPI443239	PB1	Kenya	2009-Jul-30	A/Kitale/532/2009	ARI Unit, Kenya Medical Research Institute (KEMRI - NIC), Centre for Virus Research Annex, P.O Box 54628	Kenya Medical Research Institute	'George, Gachara; 'Samuel, Symekher; 'Japheth, Magana; 'Benjamin, Opot; 'Michael, Otieno; 'Wallace, Bulimo'
EPI443231	PB1	Kenya	2009-Sep-30	A/Kitale/531/2009	ARI Unit, Kenya Medical Research Institute (KEMRI - NIC), Centre for Virus Research Annex, P.O Box 54628	Kenya Medical Research Institute	'George, Gachara; 'Samuel, Symekher; 'Japheth, Magana; 'Benjamin, Opot; 'Michael, Otieno; 'Wallace, Bulimo'
EPI443210	PB1	Kenya	2009-Sep-22	A/Embu/169/2009	ARI Unit, Kenya Medical Research Institute (KEMRI - NIC), Centre for Virus Research Annex, P.O Box 54628	Kenya Medical Research Institute	'George, Gachara; 'Samuel, Symekher; 'Japheth, Magana; 'Benjamin, Opot; 'Michael, Otieno; 'Wallace, Bulimo'
EPI443203	PB1	Kenya	2009-Sep-19	A/Eldoret/120/2009	ARI Unit, Kenya Medical Research Institute (KEMRI - NIC), Centre for Virus Research Annex, P.O Box 54628	Kenya Medical Research Institute	'George, Gachara; 'Samuel, Symekher; 'Japheth, Magana; 'Benjamin, Opot; 'Michael, Otieno; 'Wallace, Bulimo'
EPI443196	PB1	Kenya	2009-Sep-24	A/Eldoret/119/2009	ARI Unit, Kenya Medical Research Institute (KEMRI - NIC), Centre for Virus Research Annex, P.O Box 54628	Kenya Medical Research Institute	'George, Gachara; 'Samuel, Symekher; 'Japheth, Magana; 'Benjamin, Opot; 'Michael, Otieno; 'Wallace, Bulimo'
EPI443174	PB1	Kenya	2009-Sep-15	A/Nairobi/58/2009	ARI Unit, Kenya Medical Research Institute (KEMRI - NIC), Centre for Virus Research Annex, P.O Box 54628	Kenya Medical Research Institute	'George, Gachara; 'Samuel, Symekher; 'Japheth, Magana; 'Benjamin, Opot; 'Michael, Otieno; 'Wallace, Bulimo.
EPI443167	PB1	Kenya	2009-Jul-05	A/Keiyo/96/2009	ARI Unit, Kenya Medical Research Institute (KEMRI - NIC), Centre for Virus Research Annex, P.O Box 54628	Kenya Medical Research Institute	'George, Gachara; 'Samuel, Symekher; 'Japheth, Magana; 'Benjamin, Opot; 'Michael, Otieno; 'Wallace, Bulimo.
EPI443157	PB1	Kenya	2009-Jul-05	A/Garissa/78/2009	ARI Unit, Kenya Medical Research Institute (KEMRI - NIC), Centre for Virus Research Annex, P.O Box 54628	Kenya Medical Research Institute	'George, Gachara; 'Samuel, Symekher; 'Japheth, Magana; 'Benjamin, Opot; 'Michael, Otieno; 'Wallace, Bulimo.
EPI443065	PB1	Kenya	2009-Jul-02	A/Kisumu/61/2009	ARI Unit, Kenya Medical Research Institute (KEMRI - NIC), Centre for Virus Research Annex, P.O Box 54628	Kenya Medical Research Institute	'George, Gachara; 'Samuel, Symekher; 'Japheth, Magana; 'Benjamin, Opot; 'Michael, Otieno; 'Wallace, Bulimo.
EPI443015	PB1	Kenya	2009-Jul-02	A/Kisumu/56/2009	ARI Unit, Kenya Medical Research Institute (KEMRI - NIC), Centre for Virus Research Annex, P.O Box 54628	Kenyatta University	'George, Gachara; 'Wallace, Bulimo; 'Japheth, Magana; 'Benjamin, Opot; 'Michael, Otieno; 'Samuel, Symmekher'
EPI440007	PB1	India	2012-Dec-22	A/India/2192/2012	All India Institute of Medical Sciences	Centers for Disease Control and Prevention
EPI440008	PB1	United States	2012-Jun-17	A/Washington/24/2012	Washington State Public Health Laboratory	Centers for Disease Control and Prevention
EPI418172	PB1	India	2012-Dec-22	A/India/2192/2012	All India Institute of Medical Sciences	Centers for Disease Control and Prevention
EPI418108	PB1	Thailand	2012-Oct-02	A/Chiang Rai/312/2012	WHO National Influenza Centre, National Institute of Medical Research (NIMR)	Centers for Disease Control and Prevention
EPI450412	PB1	New Zealand	2012-Aug-01	A/AUCKLAND/64/2012	Auckland Hospital	WHO Collaborating Centre for Reference and Research on Influenza	Deng,Y-M., Iannello,P.,Caldwell,N., Jelley,L.,Komadina,N.
EPI439202	PB1	Bangladesh	2012-Jul-21	A/Bangladesh/2021/2012	Institute of Epidemiology Disease Control and Research (IEDCR) & Bangladesh National Influenza Centre (NIC)	Centers for Disease Control and Prevention
EPI397866	PB1	Australia	2009-Jul-05	A/TASMANIA/2004/2009	Royal Hobart Hospital	WHO Collaborating Centre for Reference and Research on Influenza	Guarnaccia,T; Carolan,L; Laurie,K.
EPI397670	PB1	United States	2012-Aug-27	A/Minnesota/14/2012	Minnesota Department of Health	Centers for Disease Control and Prevention
EPI397238	PB1	Canada	2012-Aug-10	A/Ontario/N163578/2012(H1N1v)	Public Health Ontario	Ontario Agency for Health Protection and Promotion (OAHPP)	Eshaghi,A; Li,A; Rosenfeld,P; Farrell,D.J; Gubbay,J.B; Li,Y; Plummer,F; Jamieson,F
EPI395319	PB1	United States	2012-Aug-16	A/Missouri/12/2012	Missouri Department. of Health & Senior Services	Centers for Disease Control and Prevention
EPI394890	PB1	United States	2012-Jun-17	A/Washington/24/2012	Washington State Public Health Laboratory	Centers for Disease Control and Prevention
EPI393772	PB1	United States	2012-Apr-17	A/New York/34/2012	New York State Department of Health	Centers for Disease Control and Prevention
EPI418242	PB1	United States	2012-Jun-17	A/Washington/24/2012	Washington State Public Health Laboratory	Centers for Disease Control and Prevention
EPI393766	PB1	United States	2012-Apr-01	A/Maryland/13/2012	Maryland Department of Health and Mental Hygiene	Centers for Disease Control and Prevention
EPI393708	PB1	United States	2012-Aug-26	A/Minnesota/12/2012	Minnesota Department of Health	Centers for Disease Control and Prevention
EPI388380	PB1	United States	2007-Aug-19	A/Michigan/09/2007	Michigan Department of Community Health	Centers for Disease Control and Prevention
EPI388372	PB1	United States	2011-Nov-04	A/Minnesota/19/2011	Minnesota Department of Health	Centers for Disease Control and Prevention
EPI650076	PB1	Canada	2012-Jan-09	A/Ontario/RV117/2012	National Microbiology Laboratory, Health Canada	Centers for Disease Control and Prevention
EPI450432	PB1	Thailand	2012-Mar-06	A/SONG KHLA/40/2012	WHO National Influenza Centre, National Institute of Medical Research (NIMR)	WHO Collaborating Centre for Reference and Research on Influenza	Deng,Y-M; Iannello,P; Caldwell,N; Jelley,L; Komadina,N
EPI370405	PB1	United States	2012-Feb-23	A/Texas/27/2012	Texas Childrens Hospital	Centers for Disease Control and Prevention
EPI368641	PB1	United States	2012-Feb-21	A/Texas/26/2012	Corpus Christi-Nueces County Public Health	Centers for Disease Control and Prevention
EPI368648	PB1	United States	2012-Jan-26	A/Texas/23/2012	Texas Department of State Health Services-Laboratory Services	Centers for Disease Control and Prevention
EPI370446	PB1	New Zealand	2011-Sep-06	A/CHRISTCHURCH/60/2011	Canterbury Health Services	WHO Collaborating Centre for Reference and Research on Influenza	Deng,Y-M; Iannello,P; Caldwell,N; Komadina,N.
EPI370279	PB1	Australia	2011-Aug-23	A/PERTH/175/2011	Pathwest QE II Medical Centre	WHO Collaborating Centre for Reference and Research on Influenza	Deng,Y-M; Iannello,P; Caldwell,N; Komadina,N.
EPI357515	PB1	Kenya	2011-Nov-10	A/Kenya/196/2011	US Army Medical Research Unit - Kenya (USAMRU-K), GEIS Human Influenza Program	USAMRU-K	Bulimo,W.D; Achilla,R.A; Majanja,J.M; Wadegu,M.O; Osuna,F.A; Mukunzi,S.O; Mwangi, J.K; Mwangi,J.W; Opot, B.H; Kibet, K.M; Muthoni, J.N; Njiri,J.O.; Ocholla,S; Wurapa,K.E
EPI356428	PB1	Germany	2011-Jan-01	A/Germany-MV/R26/2011		Friedrich-Loeffler-Institut	Goller, Katja; Starick, Elke
EPI353909	PB1	Mexico	2012-Jan-02	A/Mexico/254/2012	Laboratorio de Virus Respiratorio	Centers for Disease Control and Prevention
EPI353435	PB1	Mexico	2011-Dec-12	A/Mexico/3723/2011	Laboratorio de Virus Respiratorio	Centers for Disease Control and Prevention
EPI349267	PB1	Australia	2011-Aug-29	A/SYDNEY/525/2011	Childrens Hospital Westmead	WHO Collaborating Centre for Reference and Research on Influenza	Deng,Y-M.; Iannello,P.; Caldwell,N.; Leang,S-K; Komadina,N.
EPI349235	PB1	New Zealand	2011-Aug-01	A/CHRISTCHURCH/18/2011	Canterbury Health Services	WHO Collaborating Centre for Reference and Research on Influenza	Deng,Y-M.; Iannello,P.; Caldwell,N.; Leang,S-K; Komadina,N.
EPI349227	PB1	Australia	2011-Aug-04	A/SYDNEY/56/2011	Westmead Hospital	WHO Collaborating Centre for Reference and Research on Influenza	Deng,Y-M.; Iannello,P.; Caldwell,N.; Leang,S-K; Komadina,N.
EPI349207	PB1	Australia	2011-Aug-05	A/NEWCASTLE/170/2011	John Hunter Hospital, Virology Unit, Clinical Microbiology	WHO Collaborating Centre for Reference and Research on Influenza	Deng,Y-M.; Iannello,P.; Caldwell,N.; Leang,S-K; Komadina,N.
EPI349184	PB1	Australia	2011-Aug-08	A/VICTORIA/821/2011	Austin Health	WHO Collaborating Centre for Reference and Research on Influenza	Deng,Y-M.; Iannello,P.; Caldwell,N.; Leang,S-K; Komadina,N.
EPI349129	PB1	Australia	2011-Jun-14	A/BRISBANE/210/2011	Queensland Health Scientific Services	WHO Collaborating Centre for Reference and Research on Influenza	Deng,Y-M.; Iannello,P.; Caldwell,N.; Leang,S-K; Komadina,N.
EPI347089	PB1	Australia	2011-Feb-18	A/Brisbane/70/2011	WHO Collaborating Centre for Reference and Research on Influenza	Centers for Disease Control and Prevention
EPI347096	PB1	Thailand	2011-Jun-08	A/Nonthaburi/78/2011	WHO National Influenza Centre, National Institute of Medical Research (NIMR)	Centers for Disease Control and Prevention
EPI342432	PB1	United States	2010-Nov-01	A/Kentucky/09/2010	Kentucky Division of Laboratory Services	Centers for Disease Control and Prevention
EPI465436	PB1	Australia	2011-Jun-20	A/NEWCASTLE/17/2011	John Hunter Hospital, Virology Unit, Clinical Microbiology	WHO Collaborating Centre for Reference and Research on Influenza	Deng,Y.-M.; Iannello,P.; Caldwell,N.; Leang,S-K
EPI465425	PB1	Australia	2011-Jul-02	A/NEWCASTLE/58/2011	John Hunter Hospital, Virology Unit, Clinical Microbiology	WHO Collaborating Centre for Reference and Research on Influenza
EPI332686	PB1	Australia	2011-Mar-01	A/PERTH/30/2011	Pathwest QE II Medical Centre	WHO Collaborating Centre for Reference and Research on Influenza	Deng,Y-M.; Iannello,P.; Caldwell,N.; Leang,S-K; Komadina,N.
EPI330985	PB1	United States	2011-Mar-13	A/California/21/2011	California Department of Health Services	Centers for Disease Control and Prevention
EPI332590	PB1	United States	2011-Feb-21	A/California/20/2011	California Department of Health Services	Centers for Disease Control and Prevention
EPI330671	PB1	China	2011-Mar-04	A/Heilongjiang-Xiangfang/SWL1528/2011	WHO Chinese National Influenza Center	WHO Chinese National Influenza Center	Lan,Yu;Wang,Dayan;Li,Xiyan;Huang,Weijuan;Zhao,Xiang;Chen,Yaoyao;Yang,Lei;Shu,Yuelong
EPI330338	PB1	China	2011-Feb-20	A/Hunan-Yueyanglou/SWL143/2011	WHO Chinese National Influenza Center	WHO Chinese National Influenza Center	Lan,Yu;Wang,Dayan;Li,Xiyan;Huang,Weijuan;Zhao,Xiang;Chen,Yaoyao;Yang,Lei;Shu,Yuelong
EPI330322	PB1	China	2011-Mar-14	A/Gansu-Chengguan/SWL579/2011	WHO Chinese National Influenza Center	WHO Chinese National Influenza Center	Lan,Yu;Wang,Dayan;Li,Xiyan;Huang,Weijuan;Zhao,Xiang;Chen,Yaoyao;Yang,Lei;Shu,Yuelong
EPI330306	PB1	China	2011-Mar-01	A/Shanghai-Jingan/SWL1230/2011	WHO Chinese National Influenza Center	WHO Chinese National Influenza Center	Lan,Yu;Wang,Dayan;Li,Xiyan;Huang,Weijuan;Zhao,Xiang;Chen,Yaoyao;Yang,Lei;Shu,Yuelong
EPI330202	PB1	China	2011-Feb-21	A/Hunan/SWL throat swab9/2011	WHO Chinese National Influenza Center	WHO Chinese National Influenza Center	Lan,Yu;Wang,Dayan;Li,Xiyan;Huang,Weijuan;Zhao,Xiang;Chen,Yaoyao;Yang,Lei;Shu,Yuelong
EPI330194	PB1	China	2011-Feb-15	A/Chongqing/SWL throat swab1/2011	WHO Chinese National Influenza Center	WHO Chinese National Influenza Center	Lan,Yu;Wang,Dayan;Li,Xiyan;Huang,Weijuan;Zhao,Xiang;Chen,Yaoyao;Yang,Lei;Shu,Yuelong
EPI330178	PB1	China	2011-Feb-02	A/Beijing-Xicheng/SWL1261/2011	WHO Chinese National Influenza Center	WHO Chinese National Influenza Center	Lan,Yu;Wang,Dayan;Li,Xiyan;Huang,Weijuan;Zhao,Xiang;Chen,Yaoyao;Yang,Lei;Shu,Yuelong
EPI330170	PB1	China	2011-Feb-15	A/Chongqing-Wanzhou/SWL53/2011	WHO Chinese National Influenza Center	WHO Chinese National Influenza Center	Lan,Yu;Wang,Dayan;Li,Xiyan;Huang,Weijuan;Zhao,Xiang;Chen,Yaoyao;Yang,Lei;Shu,Yuelong
EPI330082	PB1	China	2011-Feb-10	A/Beijing-Dongcheng/SWL51/2011	WHO Chinese National Influenza Center	WHO Chinese National Influenza Center	Lan,Yu;Wang,Dayan;Li,Xiyan;Huang,Weijuan;Zhao,Xiang;Chen,Yaoyao;Yang,Lei;Shu,Yuelong
EPI330074	PB1	China	2011-Feb-05	A/Hunan-Furong/SWL410/2011	WHO Chinese National Influenza Center	WHO Chinese National Influenza Center	Lan,Yu;Wang,Dayan;Li,Xiyan;Huang,Weijuan;Zhao,Xiang;Chen,Yaoyao;Yang,Lei;Shu,Yuelong
EPI320171	PB1	Russian Federation	2011-Mar-14	A/Voronezh/1/2011	Russian Academy of Medical Sciences	Centers for Disease Control and Prevention
EPI320127	PB1	United States	2011-Feb-28	A/Pennsylvania/07/2011	Pennsylvania Department of Health	Centers for Disease Control and Prevention
EPI320110	PB1	United States	2010-Dec-09	A/New York/14/2010	New York City Department of Health	Centers for Disease Control and Prevention
EPI332653	PB1	Brunei	2011-Jan-13	A/Brunei/1/2011	Qasya Diagnostic Services Sdn Bhd	WHO Collaborating Centre for Reference and Research on Influenza
EPI316481	PB1	United States	2011-Feb-14	A/Wisconsin/15/2011	Wisconsin State Laboratory of Hygiene	Centers for Disease Control and Prevention
EPI320152	PB1	United States	2011-Mar-01	A/Texas/09/2011	Texas Childrens Hospital	Centers for Disease Control and Prevention
EPI316433	PB1	Russian Federation	2011-Mar-14	A/St. Petersburg/100/2011	Russian Academy of Medical Sciences	Centers for Disease Control and Prevention
EPI316411	PB1	United States	2011-Jan-20	A/North Carolina/09/2011	North Carolina State Laboratory of Public Health	Centers for Disease Control and Prevention
EPI316406	PB1	United States	2011-Mar-01	A/North Carolina/08/2011	North Carolina State Laboratory of Public Health	Centers for Disease Control and Prevention
EPI320113	PB1	United States	2011-Jan-15	A/North Carolina/07/2011	North Carolina State Laboratory of Public Health	Centers for Disease Control and Prevention
EPI316393	PB1	United States	2011-Jan-20	A/North Carolina/06/2011	North Carolina State Laboratory of Public Health	Centers for Disease Control and Prevention
EPI342466	PB1	United States	2011-Jan-05	A/Washington/02/2011	Washington State Public Health Laboratory	Centers for Disease Control and Prevention
EPI309994	PB1	United States	2011-Mar-02	A/Maryland/08/2011	Maryland Department of Health and Mental Hygiene	Centers for Disease Control and Prevention
EPI309975	PB1	United States	2011-Jan-24	A/Maryland/05/2011	Maryland Department of Health and Mental Hygiene	Centers for Disease Control and Prevention
EPI309968	PB1	United States	2011-Feb-02	A/Maryland/04/2011	Maryland Department of Health and Mental Hygiene	Centers for Disease Control and Prevention
EPI309960	PB1	United States	2011-Jan-10	A/Maryland/03/2011	Maryland Department of Health and Mental Hygiene	Centers for Disease Control and Prevention
EPI316357	PB1	United States	2011-Jan-19	A/Indiana/04/2011	Indiana State Department of Health Laboratories	Centers for Disease Control and Prevention
EPI316344	PB1	United States	2011-Jan-01	A/Delaware/07/2011		Centers for Disease Control and Prevention
EPI309835	PB1	United States	2010-Dec-29	A/Colorado/11/2010	Colorado Department of Health Lab	Centers for Disease Control and Prevention
EPI309824	PB1	United States	2011-Jan-07	A/California/14/2011	California Department of Health Services	Centers for Disease Control and Prevention
EPI301679	PB1	United States	2010-Nov-01	A/Kentucky/09/2010	Kentucky Division of Laboratory Services	Centers for Disease Control and Prevention
EPI301162	PB1	China	2011-Jan-04	A/Jiangsu/1/2011		WHO Chinese National Influenza Center	Yuelong,Shu
EPI294688	PB1	United Kingdom	2010-Aug-01	A/England/3220137/2010	Microbiology Services Colindale, Public Health England	Microbiology Services Colindale, Public Health England	Galiano,M.
EPI294377	PB1	Australia	2010-Sep-29	A/VICTORIA/906/2010	Austin Health	WHO Collaborating Centre for Reference and Research on Influenza	Deng,Y-M; Iannello,P; Caldwell,N; Leang,S-K; Komadina,N.
EPI294249	PB1	Papua New Guinea	2010-May-10	A/VANIMO/3/2010	Papua New Guinea Institute of Medical Research	WHO Collaborating Centre for Reference and Research on Influenza	Deng,Y-M; Iannello,P; Caldwell,N; Leang,S-K; Komadina,N.
EPI293782	PB1	China	2010-Aug-18	A/Liaoning-Zhenxing/1686/2010	WHO Chinese National Influenza Center	WHO Chinese National Influenza Center	Yu Lan,Xiyan Li,Xiang Zhao,Yanhui Cheng,minju Tan,Bin Liu,Yaoyao Chen,Lei Yang,Dayan Wang,Dexin Li,Yuelong Shu
EPI293766	PB1	China	2010-Feb-11	A/Liaoning-Tiexi/130/2010	WHO Chinese National Influenza Center	WHO Chinese National Influenza Center	Yu Lan,Xiyan Li,Xiang Zhao,Yanhui Cheng,minju Tan,Bin Liu,Yaoyao Chen,Lei Yang,Dayan Wang,Dexin Li,Yuelong Shu
EPI293758	PB1	China	2010-Feb-11	A/Liaoning-Tiexi/129/2010	WHO Chinese National Influenza Center	WHO Chinese National Influenza Center	Yu Lan,Xiyan Li,Xiang Zhao,Yanhui Cheng,minju Tan,Bin Liu,Yaoyao Chen,Lei Yang,Dayan Wang,Dexin Li,Yuelong Shu
EPI292868	PB1	Australia	2009-Aug-28	A/Brisbane/2015/2009	Queensland Health Scientific Services	WHO Collaborating Centre for Reference and Research on Influenza	Deng,Y-M.; Iannello,P.; Komadina,N.
EPI291887	PB1	United States	2008-Oct-15	A/Texas/14/2008		Centers for Disease Control and Prevention
EPI291879	PB1	United States	2008-Dec-04	A/South Dakota/03/2008	Texas Department of State Health Services-Laboratory Services	Centers for Disease Control and Prevention
EPI291848	PB1	United States	2009-May-18	A/Minnesota/10/2009	Minnesota Department of Health	Centers for Disease Control and Prevention
EPI291809	PB1	United States	2007-Nov-29	A/Iowa/05/2007	The Nebraska Medical Center	Centers for Disease Control and Prevention
EPI291801	PB1	United States	2009-Feb-13	A/Iowa/02/2009	Iowa State Hygienic Laboratory	Centers for Disease Control and Prevention
EPI279230	PB1	Australia	2010-Jul-07	A/DARWIN/36/2010	Influenza Surveillance Centre for Disease Control	WHO Collaborating Centre for Reference and Research on Influenza	Deng,Y-M; Iannello,P; Caldwell,N; Leang,S-K; Komadina,N
EPI279113	PB1	New Zealand	2010-Jul-03	A/SOUTH AUCKLAND/2/2010	Institute of Environmental Science and Research	WHO Collaborating Centre for Reference and Research on Influenza	Deng,Y-M; Iannello,P; Caldwell,N; Leang,S-Y; Komadina,N
EPI279022	PB1	Australia	2010-Jun-29	A/VICTORIA/5/2010	Victorian Infectious Diseases Reference Laboratory	WHO Collaborating Centre for Reference and Research on Influenza	Deng,Y-M; Iannello,P; Caldwell,N; Leang,S-Y; Komadina,N
EPI278902	PB1	Russian Federation	2010-Feb-08	A/St. Petersburg/204/2010	Russian Academy of Medical Sciences	Centers for Disease Control and Prevention
EPI347075	PB1	United States	2010-Mar-08	A/Florida/08/2010	Florida Department of Health-Jacksonville	Centers for Disease Control and Prevention
EPI284413	PB1	Australia	2010-Jun-03	A/Brisbane/12/2010	Queensland Health Scientific Services	WHO Collaborating Centre for Reference and Research on Influenza	Deng,Y-M; Iannello,P; Caldwell,N; Leang,S-K; Komadina,N
EPI273870	PB1	United States	2009-Oct-26	A/Washington/75/2009	University of Washington Molecular Virology Lab	Centers for Disease Control and Prevention
EPI273863	PB1	United States	2010-Apr-02	A/Washington/01/2010	University of Washington Molecular Virology Lab	Centers for Disease Control and Prevention
EPI273730	PB1	United States	2010-Apr-05	A/Connecticut/02/2010	Connecticut Department. of Public Health	Centers for Disease Control and Prevention
EPI346375	PB1	Australia	2009-Aug-12	A/PERTH/261/2009	Pathwest QE II Medical Centre	WHO Collaborating Centre for Reference and Research on Influenza	Deng,Y-M.; Iannello,P.; Caldwell,N.; Komadina,N.
EPI269965	PB1	Australia	2010-Feb-17	A/Perth/500/2010	Princess Margaret Hospital for Children	WHO Collaborating Centre for Reference and Research on Influenza	Deng,Y-M.; Iannello,P.; Caldwell,N.; Komadina,N.
EPI269958	PB1	Australia	2010-Mar-12	A/Brisbane/7/2010	Queensland Health Scientific Services	WHO Collaborating Centre for Reference and Research on Influenza	Deng,Y-M.; Iannello,P.; Caldwell,N.; Komadina,N.
EPI269933	PB1	Singapore	2009-Aug-13	A/Singapore/591/2009	Ministry of Health, Singapore	WHO Collaborating Centre for Reference and Research on Influenza	Deng,Y-M.; Iannello,P.; Caldwell,N.; Komadina,N.
EPI267585	PB1	United Kingdom	2009-Jun-01	A/ENG/418/2009	Microbiology Services Colindale, Public Health England	Microbiology Services Colindale, Public Health England	Galiano,M.
EPI267553	PB1	United Kingdom	2009-May-01	A/ENG/253/2009	Microbiology Services Colindale, Public Health England	Microbiology Services Colindale, Public Health England	Galiano,M.
EPI267481	PB1	United Kingdom	2009-Jun-01	A/ENG/395/2009	Microbiology Services Colindale, Public Health England	Microbiology Services Colindale, Public Health England	Galiano,M.
EPI267465	PB1	United Kingdom	2009-Jun-01	A/ENG/388/2009	Microbiology Services Colindale, Public Health England	Microbiology Services Colindale, Public Health England	Galiano,M.
EPI267449	PB1	United Kingdom	2009-Jun-01	A/ENG/385/2009	Microbiology Services Colindale, Public Health England	Microbiology Services Colindale, Public Health England	Galiano,M.
EPI267433	PB1	United Kingdom	2009-Jun-01	A/ENG/382/2009	Microbiology Services Colindale, Public Health England	Microbiology Services Colindale, Public Health England	Galiano,M.
EPI267393	PB1	United Kingdom	2009-May-01	A/ENG/XFL00482/2009	Microbiology Services Colindale, Public Health England	Microbiology Services Colindale, Public Health England	Galiano,M.
EPI267385	PB1	United Kingdom	2009-May-01	A/SC/4/2009	Microbiology Services Colindale, Public Health England	Microbiology Services Colindale, Public Health England	Galiano,M.
EPI267377	PB1	United Kingdom	2009-Jul-01	A/ENG/675/2009	Microbiology Services Colindale, Public Health England	Microbiology Services Colindale, Public Health England	Galiano,M.
EPI267369	PB1	United Kingdom	2009-Jul-01	A/ENG/634/2009	Microbiology Services Colindale, Public Health England	Microbiology Services Colindale, Public Health England	Galiano,M.
EPI267345	PB1	United Kingdom	2009-Apr-01	A/ENG/223/2009	Microbiology Services Colindale, Public Health England	Microbiology Services Colindale, Public Health England	Galiano,M.
EPI267337	PB1	United Kingdom	2009-May-01	A/ENG/XFL00304/2009	Microbiology Services Colindale, Public Health England	Microbiology Services Colindale, Public Health England	Galiano,M.
EPI267321	PB1	United Kingdom	2009-May-01	A/ENG/220/2009	Microbiology Services Colindale, Public Health England	Microbiology Services Colindale, Public Health England	Galiano,M.
EPI267313	PB1	United Kingdom	2009-May-01	A/ENG/257/2009	Microbiology Services Colindale, Public Health England	Microbiology Services Colindale, Public Health England	Galiano,M.
EPI267297	PB1	United Kingdom	2009-Apr-01	A/ENG/XFL00071/2009	Microbiology Services Colindale, Public Health England	Microbiology Services Colindale, Public Health England	Galiano,M.
EPI267289	PB1	United Kingdom	2009-May-01	A/ENG/218/2009	Microbiology Services Colindale, Public Health England	Microbiology Services Colindale, Public Health England	Galiano,M.
EPI267281	PB1	United Kingdom	2009-May-01	A/ENG/254/2009	Microbiology Services Colindale, Public Health England	Microbiology Services Colindale, Public Health England	Galiano,M.
EPI267241	PB1	United Kingdom	2009-May-01	A/ENG/XFL00354/2009	Microbiology Services Colindale, Public Health England	Microbiology Services Colindale, Public Health England	Galiano,M.
EPI267233	PB1	United Kingdom	2009-May-01	A/ENG/XFL00311/2009	Microbiology Services Colindale, Public Health England	Microbiology Services Colindale, Public Health England	Galiano,M.
EPI267225	PB1	United Kingdom	2009-Jun-01	A/SC/10/2009	Microbiology Services Colindale, Public Health England	Microbiology Services Colindale, Public Health England	Galiano,M.
EPI266221	PB1	China	2010-Feb-22	A/Hubei-Hongshan/SWL143/2010		WHO Chinese National Influenza Center	Yu Lan,Zi Li,Xiyan Li,Xiang Zhao,Yanhui Cheng,minju Tan,Xinwan Li,Lei Yang,Shumei Zou,Leying Wen,Dayan Wang,Dexin Li,Yuelong Shu
EPI266213	PB1	China	2010-Apr-11	A/Hubei-Wuchang/SWL174/2010		WHO Chinese National Influenza Center	Yu Lan,Zi Li,Xiyan Li,Xiang Zhao,Yanhui Cheng,minju Tan,Xinwan Li,Lei Yang,Shumei Zou,Leying Wen,Dayan Wang,Dexin Li,Yuelong Shu
EPI266197	PB1	China	2010-Mar-08	A/Hubei-Songzi/SWL1166/2010		WHO Chinese National Influenza Center	Yu Lan,Zi Li,Xiyan Li,Xiang Zhao,Yanhui Cheng,minju Tan,Xinwan Li,Lei Yang,Shumei Zou,Leying Wen,Dayan Wang,Dexin Li,Yuelong Shu
EPI266189	PB1	China	2010-Feb-04	A/Hubei-Songzi/SWL189/2010		WHO Chinese National Influenza Center	Yu Lan,Zi Li,Xiyan Li,Xiang Zhao,Yanhui Cheng,minju Tan,Xinwan Li,Lei Yang,Shumei Zou,Leying Wen,Dayan Wang,Dexin Li,Yuelong Shu
EPI266181	PB1	China	2010-Mar-03	A/Hubei-Songzi/SWL1176/2010		WHO Chinese National Influenza Center	Yu Lan,Zi Li,Xiyan Li,Xiang Zhao,Yanhui Cheng,minju Tan,Xinwan Li,Lei Yang,Shumei Zou,Leying Wen,Dayan Wang,Dexin Li,Yuelong Shu
EPI266157	PB1	China	2010-Feb-01	A/Guangdong-Liwan/SWL176/2010		WHO Chinese National Influenza Center	Yu Lan,Zi Li,Xiyan Li,Xiang Zhao,Yanhui Cheng,minju Tan,Xinwan Li,Lei Yang,Shumei Zou,Leying Wen,Dayan Wang,Dexin Li,Yuelong Shu
EPI266133	PB1	China	2010-Mar-14	A/Guangdong-Liwan/SWL1170/2010		WHO Chinese National Influenza Center	Yu Lan,Zi Li,Xiyan Li,Xiang Zhao,Yanhui Cheng,minju Tan,Xinwan Li,Lei Yang,Shumei Zou,Leying Wen,Dayan Wang,Dexin Li,Yuelong Shu
EPI266117	PB1	China	2010-Mar-10	A/Guangdong-Duanzhou/SWL1198/2010		WHO Chinese National Influenza Center	Yu Lan,Zi Li,Xiyan Li,Xiang Zhao,Yanhui Cheng,minju Tan,Xinwan Li,Lei Yang,Shumei Zou,Leying Wen,Dayan Wang,Dexin Li,Yuelong Shu
EPI266101	PB1	China	2010-Mar-18	A/Guangdong-Wujiang/SWL51/2010		WHO Chinese National Influenza Center	Yu Lan,Zi Li,Xiyan Li,Xiang Zhao,Yanhui Cheng,minju Tan,Xinwan Li,Lei Yang,Shumei Zou,Leying Wen,Dayan Wang,Dexin Li,Yuelong Shu
EPI266093	PB1	China	2010-Jan-29	A/Guangdong-Jiangcheng/SWL181/2010		WHO Chinese National Influenza Center	Yu Lan,Zi Li,Xiyan Li,Xiang Zhao,Yanhui Cheng,minju Tan,Xinwan Li,Lei Yang,Shumei Zou,Leying Wen,Dayan Wang,Dexin Li,Yuelong Shu
EPI266085	PB1	China	2010-Jan-25	A/Guangdong-Zhenjiang/SWL165/2010		WHO Chinese National Influenza Center	Yu Lan,Zi Li,Xiyan Li,Xiang Zhao,Yanhui Cheng,minju Tan,Xinwan Li,Lei Yang,Shumei Zou,Leying Wen,Dayan Wang,Dexin Li,Yuelong Shu
EPI258270	PB1	China	2010-Jan-25	A/Jilin-Nanguan/SWL181/2010		WHO Chinese National Influenza Center	Yu Lan,Zi Li,Xiyan Li,Xiang Zhao,Yanhui Cheng,minju Tan,Xinwan Li,Lei Yang,Shumei Zou,Leying Wen,Dayan Wang,Dexin Li,Yuelong Shu
EPI258262	PB1	China	2010-Feb-25	A/Hubei-Wuchang/SWL145/2010		WHO Chinese National Influenza Center	Yu Lan,Zi Li,Xiyan Li,Xiang Zhao,Yanhui Cheng,minju Tan,Xinwan Li,Lei Yang,Shumei Zou,Leying Wen,Dayan Wang,Dexin Li,Yuelong Shu
EPI258254	PB1	China	2010-Feb-11	A/Zhejiang-Haishu/SWL1289/2010		WHO Chinese National Influenza Center	Yu Lan,Zi Li,Xiyan Li,Xiang Zhao,Yanhui Cheng,minju Tan,Xinwan Li,Lei Yang,Shumei Zou,Leying Wen,Dayan Wang,Dexin Li,Yuelong Shu
EPI258230	PB1	China	2010-Feb-24	A/Fujian-Yanping/SWL1115/2010		WHO Chinese National Influenza Center	Yu Lan,Zi Li,Xiyan Li,Xiang Zhao,Yanhui Cheng,minju Tan,Xinwan Li,Lei Yang,Shumei Zou,Leying Wen,Dayan Wang,Dexin Li,Yuelong Shu
EPI258222	PB1	China	2010-Mar-18	A/Shanghai-Pudongxin/SWL1335/2010		WHO Chinese National Influenza Center	Yu Lan,Zi Li,Xiyan Li,Xiang Zhao,Yanhui Cheng,minju Tan,Xinwan Li,Lei Yang,Shumei Zou,Leying Wen,Dayan Wang,Dexin Li,Yuelong Shu
EPI257238	PB1	China	2009-Nov-06	A/Sichuan-Wenjiang/SWL456/2009		WHO Chinese National Influenza Center	Yu Lan,Zi Li,Xiyan Li,Xiang Zhao,Yanhui Cheng,minju Tan,Xinwan Li,Lei Yang,Shumei Zou,Leying Wen,Dayan Wang,Dexin Li,Yuelong Shu
EPI256632	PB1	China	2009-Dec-20	A/Guangxi/SWL6/2009		WHO Chinese National Influenza Center	Yu Lan,Zi Li,Xiyan Li,Xiang Zhao,Yanhui Cheng,minju Tan,Xinwan Li,Lei Yang,Shumei Zou,Leying Wen,Dayan Wang,Dexin Li,Yuelong Shu
EPI256608	PB1	China	2009-Dec-20	A/Guangxi/SWL11/2009		WHO Chinese National Influenza Center	Yu Lan,Zi Li,Xiyan Li,Xiang Zhao,Yanhui Cheng,minju Tan,Xinwan Li,Lei Yang,Shumei Zou,Leying Wen,Dayan Wang,Dexin Li,Yuelong Shu
EPI256600	PB1	China	2009-Dec-20	A/Guangxi/SWL10/2009		WHO Chinese National Influenza Center	Yu Lan,Zi Li,Xiyan Li,Xiang Zhao,Yanhui Cheng,minju Tan,Xinwan Li,Lei Yang,Shumei Zou,Leying Wen,Dayan Wang,Dexin Li,Yuelong Shu
EPI256576	PB1	China	2009-Dec-20	A/Guangxi/SWL7/2009		WHO Chinese National Influenza Center	Yu Lan,Zi Li,Xiyan Li,Xiang Zhao,Yanhui Cheng,minju Tan,Xinwan Li,Lei Yang,Shumei Zou,Leying Wen,Dayan Wang,Dexin Li,Yuelong Shu
EPI256476	PB1	China	2009-Nov-29	A/Guangdong/SWL36/2009		WHO Chinese National Influenza Center	Yu Lan,Zi Li,Xiyan Li,Xiang Zhao,Yanhui Cheng,minju Tan,Xinwan Li,Lei Yang,Shumei Zou,Leying Wen,Dayan Wang,Dexin Li,Yuelong Shu
EPI256456	PB1	China	2009-Nov-21	A/Guangdong/SWL34/2009		WHO Chinese National Influenza Center	Yu Lan,Zi Li,Xiyan Li,Xiang Zhao,Yanhui Cheng,minju Tan,Xinwan Li,Lei Yang,Shumei Zou,Leying Wen,Dayan Wang,Dexin Li,Yuelong Shu
EPI256440	PB1	China	2009-Nov-20	A/Guangdong/SWL32/2009		WHO Chinese National Influenza Center	Yu Lan,Zi Li,Xiyan Li,Xiang Zhao,Yanhui Cheng,minju Tan,Xinwan Li,Lei Yang,Shumei Zou,Leying Wen,Dayan Wang,Dexin Li,Yuelong Shu
EPI253999	PB1	Suriname	2010-Feb-01	A/Suriname/0777/2010	Caribbean Epidemiology Center	Centers for Disease Control and Prevention
EPI253933	PB1	New Zealand	2009-Jun-12	A/New Zealand/874/2009	Institute of Environmental Science & Research	Centers for Disease Control and Prevention
EPI253468	PB1	China	2009-Sep-03	A/Xinjiang/SWL1/2009		WHO Chinese National Influenza Center	Yu Lan,Zi Li,Xiyan Li,Xiang Zhao,Yanhui Cheng,minju Tan,Xinwan Li,Lei Yang,Shumei Zou,Leying Wen,Dayan Wang,Dexin Li,Yuelong Shu
EPI253460	PB1	China	2009-Sep-03	A/Ningxia/SWL2/2009		WHO Chinese National Influenza Center	Yu Lan,Zi Li,Xiyan Li,Xiang Zhao,Yanhui Cheng,minju Tan,Xinwan Li,Lei Yang,Shumei Zou,Leying Wen,Dayan Wang,Dexin Li,Yuelong Shu
EPI253444	PB1	China	2009-Sep-02	A/Xizang/SWL1/2009		WHO Chinese National Influenza Center	Yu Lan,Zi Li,Xiyan Li,Xiang Zhao,Yanhui Cheng,minju Tan,Xinwan Li,Lei Yang,Shumei Zou,Leying Wen,Dayan Wang,Dexin Li,Yuelong Shu
EPI253412	PB1	China	2009-Jul-12	A/Jiangxi/SWL8/2009		WHO Chinese National Influenza Center	Yu Lan,Zi Li,Xiyan Li,Xiang Zhao,Yanhui Cheng,minju Tan,Xinwan Li,Lei Yang,Shumei Zou,Leying Wen,Dayan Wang,Dexin Li,Yuelong Shu
EPI253396	PB1	China	2009-Jul-03	A/Hainan/SWL14/2009		WHO Chinese National Influenza Center	Yu Lan,Zi Li,Xiyan Li,Xiang Zhao,Yanhui Cheng,minju Tan,Xinwan Li,Lei Yang,Shumei Zou,Leying Wen,Dayan Wang,Dexin Li,Yuelong Shu
EPI253355	PB1	China	2009-Jun-27	A/Hainan/SWL5/2009		WHO Chinese National Influenza Center	Yu Lan,Zi Li,Xiyan Li,Xiang Zhao,Yanhui Cheng,minju Tan,Xinwan Li,Lei Yang,Shumei Zou,Leying Wen,Dayan Wang,Dexin Li,Yuelong Shu
EPI253356	PB1	China	2009-Jun-27	A/Hainan/SWL5/2009		WHO Chinese National Influenza Center	Yu Lan,Zi Li,Xiyan Li,Xiang Zhao,Yanhui Cheng,minju Tan,Xinwan Li,Lei Yang,Shumei Zou,Leying Wen,Dayan Wang,Dexin Li,Yuelong Shu
EPI253348	PB1	China	2009-Jun-02	A/Shanghai/SWL119/2009		WHO Chinese National Influenza Center	Yu Lan,Zi Li,Xiyan Li,Xiang Zhao,Yanhui Cheng,minju Tan,Xinwan Li,Lei Yang,Shumei Zou,Leying Wen,Dayan Wang,Dexin Li,Yuelong Shu
EPI253340	PB1	China	2009-Jun-01	A/Shanghai/SWL120/2009		WHO Chinese National Influenza Center	Yu Lan,Zi Li,Xiyan Li,Xiang Zhao,Yanhui Cheng,minju Tan,Xinwan Li,Lei Yang,Shumei Zou,Leying Wen,Dayan Wang,Dexin Li,Yuelong Shu
EPI253332	PB1	China	2009-Jun-29	A/Hainan/SWL6/2009		WHO Chinese National Influenza Center	Yu Lan,Zi Li,Xiyan Li,Xiang Zhao,Yanhui Cheng,minju Tan,Xinwan Li,Lei Yang,Shumei Zou,Leying Wen,Dayan Wang,Dexin Li,Yuelong Shu
EPI253300	PB1	China	2009-Jun-26	A/Jilin/SWL2/2009		WHO Chinese National Influenza Center	Yu Lan,Zi Li,Xiyan Li,Xiang Zhao,Yanhui Cheng,minju Tan,Xinwan Li,Lei Yang,Shumei Zou,Leying Wen,Dayan Wang,Dexin Li,Yuelong Shu
EPI253276	PB1	China	2009-Jun-24	A/Shaanxi/SWL1/2009		WHO Chinese National Influenza Center	Yu Lan,Zi Li,Xiyan Li,Xiang Zhao,Yanhui Cheng,minju Tan,Xinwan Li,Lei Yang,Shumei Zou,Leying Wen,Dayan Wang,Dexin Li,Yuelong Shu
EPI253268	PB1	China	2009-Jun-22	A/Jilin/SWL1/2009		WHO Chinese National Influenza Center	Yu Lan,Zi Li,Xiyan Li,Xiang Zhao,Yanhui Cheng,minju Tan,Xinwan Li,Lei Yang,Shumei Zou,Leying Wen,Dayan Wang,Dexin Li,Yuelong Shu
EPI253244	PB1	China	2009-Jun-12	A/Hainan/SWL2/2009		WHO Chinese National Influenza Center	Yu Lan,Zi Li,Xiyan Li,Xiang Zhao,Yanhui Cheng,minju Tan,Xinwan Li,Lei Yang,Shumei Zou,Leying Wen,Dayan Wang,Dexin Li,Yuelong Shu
EPI253236	PB1	China	2009-Jun-13	A/Guangxi/SWL1/2009		WHO Chinese National Influenza Center	Yu Lan,Zi Li,Xiyan Li,Xiang Zhao,Yanhui Cheng,minju Tan,Xinwan Li,Lei Yang,Shumei Zou,Leying Wen,Dayan Wang,Dexin Li,Yuelong Shu
EPI253228	PB1	China	2009-Jun-17	A/Chongqing/SWL1/2009		WHO Chinese National Influenza Center	Yu Lan,Zi Li,Xiyan Li,Xiang Zhao,Yanhui Cheng,minju Tan,Xinwan Li,Lei Yang,Shumei Zou,Leying Wen,Dayan Wang,Dexin Li,Yuelong Shu
EPI253212	PB1	China	2009-Jun-12	A/Yunnan/SWL1/2009		WHO Chinese National Influenza Center	Yu Lan,Zi Li,Xiyan Li,Xiang Zhao,Yanhui Cheng,minju Tan,Xinwan Li,Lei Yang,Shumei Zou,Leying Wen,Dayan Wang,Dexin Li,Yuelong Shu
EPI253196	PB1	China	2009-Jun-11	A/Liaoning/SWL1/2009		WHO Chinese National Influenza Center	Yu Lan,Zi Li,Xiyan Li,Xiang Zhao,Yanhui Cheng,minju Tan,Xinwan Li,Lei Yang,Shumei Zou,Leying Wen,Dayan Wang,Dexin Li,Yuelong Shu
EPI253188	PB1	China	2009-Jun-01	A/Shanghai/SWL7/2009		WHO Chinese National Influenza Center	Yu Lan,Zi Li,Xiyan Li,Xiang Zhao,Yanhui Cheng,minju Tan,Xinwan Li,Lei Yang,Shumei Zou,Leying Wen,Dayan Wang,Dexin Li,Yuelong Shu
EPI253180	PB1	China	2009-May-28	A/Shanghai/SWL6/2009		WHO Chinese National Influenza Center	Yu Lan,Zi Li,Xiyan Li,Xiang Zhao,Yanhui Cheng,minju Tan,Xinwan Li,Lei Yang,Shumei Zou,Leying Wen,Dayan Wang,Dexin Li,Yuelong Shu
EPI253172	PB1	China	2009-Jun-01	A/Shanghai/SWL5/2009		WHO Chinese National Influenza Center	Yu Lan,Zi Li,Xiyan Li,Xiang Zhao,Yanhui Cheng,minju Tan,Xinwan Li,Lei Yang,Shumei Zou,Leying Wen,Dayan Wang,Dexin Li,Yuelong Shu
EPI253132	PB1	China	2009-May-30	A/Beijing/SWL6/2009		WHO Chinese National Influenza Center	Yu Lan,Zi Li,Xiyan Li,Xiang Zhao,Yanhui Cheng,minju Tan,Xinwan Li,Lei Yang,Shumei Zou,Leying Wen,Dayan Wang,Dexin Li,Yuelong Shu
EPI253124	PB1	China	2009-May-30	A/Hubei/SWL1/2009		WHO Chinese National Influenza Center	Yu Lan,Zi Li,Xiyan Li,Xiang Zhao,Yanhui Cheng,minju Tan,Xinwan Li,Lei Yang,Shumei Zou,Leying Wen,Dayan Wang,Dexin Li,Yuelong Shu
EPI253108	PB1	China	2009-May-31	A/Zhejiang/SWL2/2009		WHO Chinese National Influenza Center	Yu Lan,Zi Li,Xiyan Li,Xiang Zhao,Yanhui Cheng,minju Tan,Xinwan Li,Lei Yang,Shumei Zou,Leying Wen,Dayan Wang,Dexin Li,Yuelong Shu
EPI252194	PB1	Chile	2009-May-30	A/Chile/945/2009	Instituto de Salud Publica de Chile	Centers for Disease Control and Prevention
EPI254574	PB1	United States	2010-Mar-01	A/Alabama/03/2010	ADPH Bureau of Clinical Laboratories	Centers for Disease Control and Prevention
EPI250012	PB1	United States	2010-Feb-03	A/Indiana/03/2010	Indiana State Department of Health Laboratories	Centers for Disease Control and Prevention
EPI249565	PB1	Hong Kong (SAR)	2009-Oct-17	A/Hong Kong/33773/2009	Government Virus Unit	Centers for Disease Control and Prevention
EPI247464	PB1	United States	2010-Feb-10	A/Utah/02/2010	Utah Department of Health	Centers for Disease Control and Prevention
EPI247422	PB1	United States	2009-Sep-16	A/South Carolina/18/2009	South Carolina Department of Health	Centers for Disease Control and Prevention
EPI252077	PB1	United States	2009-Dec-08	A/Oregon/42/2009	Oregon Public Health Laboratory	Centers for Disease Control and Prevention
EPI251875	PB1	United States	2009-Nov-07	A/New Mexico/16/2009	New Mexico Department of Health	Centers for Disease Control and Prevention
EPI252072	PB1	United States	2010-Jan-01	A/New Jersey/01/2010	New Jersey Department of Health & Senior Services	Centers for Disease Control and Prevention
EPI291910	PB1	United States	2009-Dec-23	A/Minnesota/41/2009	Minnesota Department of Health	Centers for Disease Control and Prevention
EPI252051	PB1	United States	2009-Dec-28	A/Georgia/25/2009	Georgia Public Health Laboratory	Centers for Disease Control and Prevention
EPI247287	PB1	United States	2009-Jul-06	A/Georgia/08/2009	Georgia Public Health Laboratory	Centers for Disease Control and Prevention
EPI252046	PB1	United States	2010-Feb-06	A/Georgia/01/2010	Georgia Public Health Laboratory	Centers for Disease Control and Prevention
EPI252036	PB1	Dominican Republic	2009-Dec-15	A/Dominican Republic/3768/2009	Laboratorio de Investigacion / Centro de Educacion Medica y Amistad Dominico Japones (CEMADOJA)	Centers for Disease Control and Prevention
EPI252031	PB1	United States	2010-Jan-05	A/Colorado/02/2010	Colorado Department of Health Lab	Centers for Disease Control and Prevention
EPI252015	PB1	United States	2009-Dec-04	A/Alaska/47/2009	Alaska State Virology Lab	Centers for Disease Control and Prevention
EPI246389	PB1	Germany	2009-Jan-01	A/Germany-BY/74/09		Friedrich-Loeffler-Institut
EPI266899	PB1	Kenya	2009-Aug-14	A/Kenya/1720/2009		Centers for Disease Control and Prevention
EPI266874	PB1	China	2009-Jul-06	A/Hong Kong/4458/2009		Centers for Disease Control and Prevention
EPI266909	PB1	China	2009-Sep-23	A/Sichuan-Xiqu/325/2009		Centers for Disease Control and Prevention
EPI266934	PB1	China	2009-Sep-23	A/Zhejiang-Liandu/1339/2009		Centers for Disease Control and Prevention
EPI266828	PB1	China	2009-Sep-09	A/Beijing-Chaoyang/1792/2009		Centers for Disease Control and Prevention
EPI266889	PB1	China	2009-Sep-07	A/Jiangsu-Quanshan/377/2009		Centers for Disease Control and Prevention
EPI251995	PB1	Mexico	2009-Nov-18	A/Mexico/476/2009	Laboratorio de Virus Respiratorio	Centers for Disease Control and Prevention
EPI253981	PB1	United States	2009-Dec-04	A/Pennsylvania/31/2009	Pennsylvania Department of Health	Centers for Disease Control and Prevention
EPI251985	PB1	Bangladesh	2009-Dec-19	A/Bangladesh/3009/2009	Institute of Epidemiology Disease Control and Research (IEDCR) & Bangladesh National Influenza Centre (NIC)	Centers for Disease Control and Prevention
EPI347050	PB1	Hong Kong (SAR)	2009-Nov-21	A/Hong Kong/34360/2009	Government Virus Unit	Centers for Disease Control and Prevention
EPI251972	PB1	United States	2009-Nov-13	A/Arkansas/09/2009	Arkansas Department of Health	Centers for Disease Control and Prevention
EPI251962	PB1	Russian Federation	2009-Nov-02	A/Kaliningrad/01/2009	Russian Academy of Medical Sciences	Centers for Disease Control and Prevention
EPI243671	PB1	United States	2009-Apr-09	A/California/08/2009	Naval Health Research Center	Centers for Disease Control and Prevention
EPI266939	PB1	China	2009-Nov-02	A/Sichuan-Dongqu/1836/2009	WHO Chinese National Influenza Center	Centers for Disease Control and Prevention
EPI266924	PB1	Vietnam	2009-Jul-22	A/Vietnam/2036/2009	National Institute of Hygiene and Epidemiology	Centers for Disease Control and Prevention
EPI266869	PB1	China	2009-Oct-21	A/Hong Kong/33774/2009	Government Virus Unit	Centers for Disease Control and Prevention
EPI240554	PB1	United Kingdom	2009-Jun-01	A/ENG/398/2009	Microbiology Services Colindale, Public Health England	Microbiology Services Colindale, Public Health England	Galiano,M.
EPI240546	PB1	United Kingdom	2009-Jun-01	A/ENG/392/2009	Microbiology Services Colindale, Public Health England	Microbiology Services Colindale, Public Health England	Galiano,M.
EPI240538	PB1	United Kingdom	2009-Jun-01	A/ENG/389/2009	Microbiology Services Colindale, Public Health England	Microbiology Services Colindale, Public Health England	Galiano,M.
EPI240530	PB1	United Kingdom	2009-Jun-01	A/ENG/541/2009	Microbiology Services Colindale, Public Health England	Microbiology Services Colindale, Public Health England	Galiano,M.
EPI240522	PB1	United Kingdom	2009-May-01	A/ENG/247/2009	Microbiology Services Colindale, Public Health England	Microbiology Services Colindale, Public Health England	Galiano,M.
EPI240482	PB1	United Kingdom	2009-Apr-01	A/Eng/91800799/2009	Microbiology Services Colindale, Public Health England	Microbiology Services Colindale, Public Health England	Galiano,M.
EPI240474	PB1	United Kingdom	2009-May-01	A/ENG/265/2009	Microbiology Services Colindale, Public Health England	Microbiology Services Colindale, Public Health England	Galiano,M.
EPI240466	PB1	United Kingdom	2009-May-01	A/Eng/XFL00481/2009	Microbiology Services Colindale, Public Health England	Microbiology Services Colindale, Public Health England	Galiano,M.
EPI240450	PB1	United Kingdom	2009-May-01	A/ENG/264/2009	Microbiology Services Colindale, Public Health England	Microbiology Services Colindale, Public Health England	Galiano,M.
EPI240398	PB1	Canada	2009-Oct-16	A/Ontario/RV3226/2009	National Microbiology Laboratory, Health Canada	Centers for Disease Control and Prevention
EPI251940	PB1	Korea, Republic of	2009-Nov-02	A/Gyeongnam/11177/2009	National Institute of Health	Centers for Disease Control and Prevention
EPI239669	PB1	Hong Kong (SAR)	2009-Sep-15	A/Hong Kong/26579/2009	Government Virus Unit	Centers for Disease Control and Prevention
EPI254560	PB1	United States	2009-Dec-01	A/Montana/22/2009	Montana Public Health Laboratory	Centers for Disease Control and Prevention
EPI239584	PB1	United States	2009-Sep-20	A/North Carolina/44/2009	North Carolina State Laboratory of Public Health	Centers for Disease Control and Prevention
EPI233197	PB1	United States	2009-Oct-16	A/North Carolina/46/2009	Centers for Disease Control and Prevention	Centers for Disease Control and Prevention
EPI233168	PB1	United States	2009-Oct-15	A/North Carolina/39/2009	Duke University Health System	Centers for Disease Control and Prevention
EPI240353	PB1	Iraq	2009-Sep-08	A/Iraq/8529/2009	U.S. Air Force School of Aerospace Medicine	Centers for Disease Control and Prevention
EPI251925	PB1	Thailand	2009-Nov-03	A/Surat Thani/563/2009	WHO National Influenza Centre, National Institute of Medical Research (NIMR)	Centers for Disease Control and Prevention
EPI251918	PB1	United States	2009-Nov-08	A/Wisconsin/55/2009	Wisconsin State Laboratory of Hygiene	Centers for Disease Control and Prevention
EPI231447	PB1	United States	2009-Sep-29	A/Texas/66/2009	Centers for Disease Control and Prevention	Centers for Disease Control and Prevention
EPI347033	PB1	United States	2009-Sep-29	A/Texas/66/2009	Centers for Disease Control and Prevention	Centers for Disease Control and Prevention
EPI251903	PB1	United States	2009-Nov-09	A/Maine/13/2009	Maine Health and Environmental Testing Laboratory	Centers for Disease Control and Prevention
EPI251893	PB1	United States	2009-Nov-04	A/Florida/25/2009	Florida Department of Health-Jacksonville	Centers for Disease Control and Prevention
EPI252112	PB1	Thailand	2009-Nov-15	A/Ayutthaya/568/2009	WHO National Influenza Centre, National Institute of Medical Research (NIMR)	Centers for Disease Control and Prevention
EPI251888	PB1	Canada	2009-Nov-05	A/Ontario/RV3181/2009	National Microbiology Laboratory, Health Canada	Centers for Disease Control and Prevention
EPI257193	PB1	Japan	2009-Aug-22	A/SAPPORO/190/2009		National Institute of Infectious Diseases (NIID)	Ujike,Makoto; Kato,Yumiko; Oguchi,Akio; Fujita,Nobuyuki; Obuchi,Masatsugu; Tashiro,Masato; Odagir,Takato
EPI257161	PB1	Japan	2009-Jun-11	A/CHIBA/1017/2009		National Institute of Infectious Diseases (NIID)	Ujike,Makoto; Kato,Yumiko; Oguchi,Akio; Fujita,Nobuyuki; Obuchi,Masatsugu; Tashiro,Masato; Odagir,Takato
EPI257174	PB1	Japan	2009-Aug-31	A/OKINAWA/283/2009		National Institute of Infectious Diseases (NIID)	Ujike,Makoto; Kato,Yumiko; Oguchi,Akio; Fujita,Nobuyuki; Obuchi,Masatsugu; Tashiro,Masato; Odagir,Takato
EPI257168	PB1	Japan	2009-Aug-28	A/KAGOSHIMA/56/2009		National Institute of Infectious Diseases (NIID)	Ujike,Makoto; Kato,Yumiko; Oguchi,Akio; Fujita,Nobuyuki; Obuchi,Masatsugu; Tashiro,Masato; Odagir,Takato
EPI227933	PB1	United States	2009-Oct-06	A/Colorado/13/2009	Centers for Disease Control and Prevention	Centers for Disease Control and Prevention
EPI227892	PB1	United States	2009-Jun-03	A/Virginia/24/2009	Virginia Division of Consolidated Laboratories	Centers for Disease Control and Prevention
EPI227873	PB1	United States	2009-Jun-03	A/Utah/27/2009	Utah Public Health Laboratory	Centers for Disease Control and Prevention
EPI227854	PB1	Mongolia	2009-Oct-19	A/Ulaanbaatar/5974/2009	National Center for Communicable Diseases	Centers for Disease Control and Prevention
EPI227839	PB1	United States	2009-Sep-13	A/Texas/67/2009	Centers for Disease Control and Prevention	Centers for Disease Control and Prevention
EPI231448	PB1	United States	2009-Sep-13	A/Texas/67/2009	Centers for Disease Control and Prevention	Centers for Disease Control and Prevention
EPI227801	PB1	United States	2009-Jun-13	A/Rhode Island/15/2009	Rhode Island Department of Health	Centers for Disease Control and Prevention
EPI227783	PB1	United States	2009-Jun-18	A/Oregon/13/2009	Oregon Public Health Laboratory	Centers for Disease Control and Prevention
EPI227768	PB1	United States	2009-Jun-15	A/Oregon/10/2009	Oregon Public Health Laboratory	Centers for Disease Control and Prevention
EPI227703	PB1	United States	2009-Jun-03	A/Michigan/10/2009		Centers for Disease Control and Prevention
EPI227700	PB1	United States	2009-Jun-03	A/Michigan/10/2009	Michigan Department of Community Health	Centers for Disease Control and Prevention
EPI251908	PB1	United States	2009-Nov-09	A/Maryland/31/2009	Maryland Department of Health and Mental Hygiene	Centers for Disease Control and Prevention
EPI227688	PB1	Nicaragua	2009-Aug-25	A/Managua/6502/2009	Laboratorio de Virologia, Direccion de Microbiologia	Centers for Disease Control and Prevention
EPI227648	PB1	Costa Rica	2009-Jul-13	A/Costa Rica/3149/2009	Laboratorio Nacional de Influenza	Centers for Disease Control and Prevention
EPI226590	PB1	Japan	2009-Jan-01	A/SHIGA/61/2009		National Institute of Infectious Diseases (NIID)	Ujike,Makoto; Kato,Yumiko; Oguchi,Akio; Fujita,Nobuyuki; Obuchi,Masatsugu; Tashiro,Masato; Odagir,Takato
EPI226574	PB1	Japan	2009-Jan-01	A/NIIGATA/1234/2009		National Institute of Infectious Diseases (NIID)	Ujike,Makoto; Kato,Yumiko; Oguchi,Akio; Fujita,Nobuyuki; Obuchi,Masatsugu; Tashiro,Masato; Odagir,Takato
EPI226566	PB1	Lao, People's Democratic Republic	2009-Jan-01	A/Laos/JP1413/2009		National Institute of Infectious Diseases (NIID)	Ujike,Makoto; Kato,Yumiko; Oguchi,Akio; Fujita,Nobuyuki; Obuchi,Masatsugu; Tashiro,Masato; Odagir,Takato
EPI226558	PB1	Japan	2009-Oct-16	A/YOKOHAMA/1394/2009		National Institute of Infectious Diseases (NIID)	Ujike,Makoto; Kato,Yumiko; Oguchi,Akio; Fujita,Nobuyuki; Obuchi,Masatsugu; Tashiro,Masato; Odagir,Takato
EPI226518	PB1	Japan	2009-Aug-18	A/YAMAGUCHI/58/2009		National Institute of Infectious Diseases (NIID)	Ujike,Makoto; Kato,Yumiko; Oguchi,Akio; Fujita,Nobuyuki; Obuchi,Masatsugu; Tashiro,Masato; Odagir,Takato
EPI226510	PB1	Japan	2009-Aug-18	A/YAMAGUCHI/56/2009		National Institute of Infectious Diseases (NIID)	Ujike,Makoto; Kato,Yumiko; Oguchi,Akio; Fujita,Nobuyuki; Obuchi,Masatsugu; Tashiro,Masato; Odagir,Takato
EPI226502	PB1	Japan	2009-Jul-24	A/YAMAGUCHI/52/2009		National Institute of Infectious Diseases (NIID)	Ujike,Makoto; Kato,Yumiko; Oguchi,Akio; Fujita,Nobuyuki; Obuchi,Masatsugu; Tashiro,Masato; Odagir,Takato
EPI226494	PB1	Japan	2009-Sep-17	A/YAMAGUCHI/128/2009	Yamaguchi Prefectural Institute of Public Health and Environment	National Institute of Infectious Diseases (NIID)	Ujike,Makoto; Kato,Yumiko; Oguchi,Akio; Fujita,Nobuyuki; Obuchi,Masatsugu; Tashiro,Masato; Odagir,Takato
EPI226478	PB1	Japan	2009-Jul-23	A/WAKAYAMA/78/2009		National Institute of Infectious Diseases (NIID)	Ujike,Makoto; Kato,Yumiko; Oguchi,Akio; Fujita,Nobuyuki; Obuchi,Masatsugu; Tashiro,Masato; Odagir,Takato
EPI226446	PB1	Japan	2009-Jul-14	A/SHIZUOKA/832/2009		National Institute of Infectious Diseases (NIID)	Ujike,Makoto; Kato,Yumiko; Oguchi,Akio; Fujita,Nobuyuki; Obuchi,Masatsugu; Tashiro,Masato; Odagir,Takato
EPI226438	PB1	Japan	2009-Jun-27	A/SHIZUOKA/826/2009		National Institute of Infectious Diseases (NIID)	Ujike,Makoto; Kato,Yumiko; Oguchi,Akio; Fujita,Nobuyuki; Obuchi,Masatsugu; Tashiro,Masato; Odagir,Takato
EPI226430	PB1	Japan	2009-Oct-21	A/SHIZUOKA/1131/2009		National Institute of Infectious Diseases (NIID)	Ujike,Makoto; Kato,Yumiko; Oguchi,Akio; Fujita,Nobuyuki; Obuchi,Masatsugu; Tashiro,Masato; Odagir,Takato
EPI226422	PB1	Japan	2009-Jul-28	A/SHIMANE/1010/2009		National Institute of Infectious Diseases (NIID)	Ujike,Makoto; Kato,Yumiko; Oguchi,Akio; Fujita,Nobuyuki; Obuchi,Masatsugu; Tashiro,Masato; Odagir,Takato
EPI226398	PB1	Japan	2009-Aug-11	A/SHIGA/43/2009		National Institute of Infectious Diseases (NIID)	Ujike,Makoto; Kato,Yumiko; Oguchi,Akio; Fujita,Nobuyuki; Obuchi,Masatsugu; Tashiro,Masato; Odagir,Takato
EPI226382	PB1	Japan	2009-May-21	A/SAITAMA/43/2009		National Institute of Infectious Diseases (NIID)	Ujike,Makoto; Kato,Yumiko; Oguchi,Akio; Fujita,Nobuyuki; Obuchi,Masatsugu; Tashiro,Masato; Odagir,Takato
EPI226374	PB1	Japan	2009-Aug-28	A/SAITAMA-C/88/2009		National Institute of Infectious Diseases (NIID)	Ujike,Makoto; Kato,Yumiko; Oguchi,Akio; Fujita,Nobuyuki; Obuchi,Masatsugu; Tashiro,Masato; Odagir,Takato
EPI226358	PB1	Japan	2009-Sep-19	A/SAITAMA-C/131/2009		National Institute of Infectious Diseases (NIID)	Ujike,Makoto; Kato,Yumiko; Oguchi,Akio; Fujita,Nobuyuki; Obuchi,Masatsugu; Tashiro,Masato; Odagir,Takato
EPI226326	PB1	Japan	2009-Aug-18	A/OKINAWA/256/2009		National Institute of Infectious Diseases (NIID)	Ujike,Makoto; Kato,Yumiko; Oguchi,Akio; Fujita,Nobuyuki; Obuchi,Masatsugu; Tashiro,Masato; Odagir,Takato
EPI226318	PB1	Japan	2009-Aug-14	A/OKINAWA/254/2009		National Institute of Infectious Diseases (NIID)	Ujike,Makoto; Kato,Yumiko; Oguchi,Akio; Fujita,Nobuyuki; Obuchi,Masatsugu; Tashiro,Masato; Odagir,Takato
EPI226302	PB1	Japan	2009-Jul-03	A/OITA/37/2009		National Institute of Infectious Diseases (NIID)	Ujike,Makoto; Kato,Yumiko; Oguchi,Akio; Fujita,Nobuyuki; Obuchi,Masatsugu; Tashiro,Masato; Odagir,Takato
EPI226278	PB1	Japan	2009-Jul-22	A/NIIGATA/805/2009		National Institute of Infectious Diseases (NIID)	Ujike,Makoto; Kato,Yumiko; Oguchi,Akio; Fujita,Nobuyuki; Obuchi,Masatsugu; Tashiro,Masato; Odagir,Takato
EPI226270	PB1	Japan	2009-Oct-02	A/NIIGATA/1176/2009		National Institute of Infectious Diseases (NIID)	Ujike,Makoto; Kato,Yumiko; Oguchi,Akio; Fujita,Nobuyuki; Obuchi,Masatsugu; Tashiro,Masato; Odagir,Takato
EPI226254	PB1	Japan	2009-Aug-17	A/NIIGATA-C/56/2009		National Institute of Infectious Diseases (NIID)	Ujike,Makoto; Kato,Yumiko; Oguchi,Akio; Fujita,Nobuyuki; Obuchi,Masatsugu; Tashiro,Masato; Odagir,Takato
EPI226238	PB1	Japan	2009-Jul-23	A/NAGANO-C/40/2009		National Institute of Infectious Diseases (NIID)	Ujike,Makoto; Kato,Yumiko; Oguchi,Akio; Fujita,Nobuyuki; Obuchi,Masatsugu; Tashiro,Masato; Odagir,Takato
EPI226230	PB1	Japan	2009-Jul-15	A/NAGANO-C/34/2009		National Institute of Infectious Diseases (NIID)	Ujike,Makoto; Kato,Yumiko; Oguchi,Akio; Fujita,Nobuyuki; Obuchi,Masatsugu; Tashiro,Masato; Odagir,Takato
EPI226222	PB1	Mongolia	2009-Oct-15	A/Mongolia/JP5759/2009		National Institute of Infectious Diseases (NIID)	Ujike,Makoto; Kato,Yumiko; Oguchi,Akio; Fujita,Nobuyuki; Obuchi,Masatsugu; Tashiro,Masato; Odagir,Takato
EPI226214	PB1	Mongolia	2009-Oct-14	A/Mongolia/JP5701/2009		National Institute of Infectious Diseases (NIID)	Ujike,Makoto; Kato,Yumiko; Oguchi,Akio; Fujita,Nobuyuki; Obuchi,Masatsugu; Tashiro,Masato; Odagir,Takato
EPI226206	PB1	Mongolia	2009-Oct-14	A/Mongolia/JP5699/2009		National Institute of Infectious Diseases (NIID)	Ujike,Makoto; Kato,Yumiko; Oguchi,Akio; Fujita,Nobuyuki; Obuchi,Masatsugu; Tashiro,Masato; Odagir,Takato
EPI226198	PB1	Mongolia	2009-Oct-14	A/Mongolia/JP5627/2009		National Institute of Infectious Diseases (NIID)	Ujike,Makoto; Kato,Yumiko; Oguchi,Akio; Fujita,Nobuyuki; Obuchi,Masatsugu; Tashiro,Masato; Odagir,Takato
EPI226190	PB1	Mongolia	2009-Oct-13	A/Mongolia/JP5621/2009		National Institute of Infectious Diseases (NIID)	Ujike,Makoto; Kato,Yumiko; Oguchi,Akio; Fujita,Nobuyuki; Obuchi,Masatsugu; Tashiro,Masato; Odagir,Takato
EPI226166	PB1	Lao, People's Democratic Republic	2009-Jul-20	A/Laos/JP1432/2009		National Institute of Infectious Diseases (NIID)	Ujike,Makoto; Kato,Yumiko; Oguchi,Akio; Fujita,Nobuyuki; Obuchi,Masatsugu; Tashiro,Masato; Odagir,Takato
EPI226150	PB1	Lao, People's Democratic Republic	2009-Jul-19	A/Laos/JP1422/2009		National Institute of Infectious Diseases (NIID)	Ujike,Makoto; Kato,Yumiko; Oguchi,Akio; Fujita,Nobuyuki; Obuchi,Masatsugu; Tashiro,Masato; Odagir,Takato
EPI226134	PB1	Lao, People's Democratic Republic	2009-Jul-17	A/Laos/JP1383/2009		National Institute of Infectious Diseases (NIID)	Ujike,Makoto; Kato,Yumiko; Oguchi,Akio; Fujita,Nobuyuki; Obuchi,Masatsugu; Tashiro,Masato; Odagir,Takato
EPI226102	PB1	Lao, People's Democratic Republic	2009-Jul-11	A/Laos/JP1252/2009		National Institute of Infectious Diseases (NIID)	Ujike,Makoto; Kato,Yumiko; Oguchi,Akio; Fujita,Nobuyuki; Obuchi,Masatsugu; Tashiro,Masato; Odagir,Takato
EPI226094	PB1	Lao, People's Democratic Republic	2009-Jul-11	A/Laos/JP1251/2009		National Institute of Infectious Diseases (NIID)	Ujike,Makoto; Kato,Yumiko; Oguchi,Akio; Fujita,Nobuyuki; Obuchi,Masatsugu; Tashiro,Masato; Odagir,Takato
EPI226078	PB1	Lao, People's Democratic Republic	2009-Jul-09	A/Laos/JP1157/2009		National Institute of Infectious Diseases (NIID)	Ujike,Makoto; Kato,Yumiko; Oguchi,Akio; Fujita,Nobuyuki; Obuchi,Masatsugu; Tashiro,Masato; Odagir,Takato
EPI226046	PB1	Lao, People's Democratic Republic	2009-Jun-22	A/Laos/JP1079/2009		National Institute of Infectious Diseases (NIID)	Ujike,Makoto; Kato,Yumiko; Oguchi,Akio; Fujita,Nobuyuki; Obuchi,Masatsugu; Tashiro,Masato; Odagir,Takato
EPI226030	PB1	Lao, People's Democratic Republic	2009-Jun-15	A/Laos/JP1057/2009		National Institute of Infectious Diseases (NIID)	Ujike,Makoto; Kato,Yumiko; Oguchi,Akio; Fujita,Nobuyuki; Obuchi,Masatsugu; Tashiro,Masato; Odagir,Takato
EPI225990	PB1	Japan	2009-Jul-20	A/KAWASAKI/105/2009		National Institute of Infectious Diseases (NIID)	Ujike,Makoto; Kato,Yumiko; Oguchi,Akio; Fujita,Nobuyuki; Obuchi,Masatsugu; Tashiro,Masato; Odagir,Takato
EPI225982	PB1	Japan	2009-Oct-30	A/IWATE/1086/2009		National Institute of Infectious Diseases (NIID)	Ujike,Makoto; Kato,Yumiko; Oguchi,Akio; Fujita,Nobuyuki; Obuchi,Masatsugu; Tashiro,Masato; Odagir,Takato
EPI225966	PB1	Japan	2009-Oct-19	A/HIROSHIMA/393/2009		National Institute of Infectious Diseases (NIID)	Ujike,Makoto; Kato,Yumiko; Oguchi,Akio; Fujita,Nobuyuki; Obuchi,Masatsugu; Tashiro,Masato; Odagir,Takato
EPI225942	PB1	Japan	2009-Aug-03	A/HIROSHIMA/245/2009		National Institute of Infectious Diseases (NIID)	Ujike,Makoto; Kato,Yumiko; Oguchi,Akio; Fujita,Nobuyuki; Obuchi,Masatsugu; Tashiro,Masato; Odagir,Takato
EPI225934	PB1	Japan	2009-Jul-20	A/HIROSHIMA/239/2009		National Institute of Infectious Diseases (NIID)	Ujike,Makoto; Kato,Yumiko; Oguchi,Akio; Fujita,Nobuyuki; Obuchi,Masatsugu; Tashiro,Masato; Odagir,Takato
EPI225918	PB1	Japan	2009-Aug-29	A/HIMEJI/L1/2009	Himeji City Institute of Environment and Health	National Institute of Infectious Diseases (NIID)	Ujike,Makoto; Kato,Yumiko; Oguchi,Akio; Fujita,Nobuyuki; Obuchi,Masatsugu; Tashiro,Masato; Odagir,Takato
EPI225870	PB1	Japan	2009-Jul-04	A/FUKUI/69/2009		National Institute of Infectious Diseases (NIID)	Ujike,Makoto; Kato,Yumiko; Oguchi,Akio; Fujita,Nobuyuki; Obuchi,Masatsugu; Tashiro,Masato; Odagir,Takato
EPI225854	PB1	Japan	2009-Sep-28	A/CHIBA-C/131/2009		National Institute of Infectious Diseases (NIID)	Ujike,Makoto; Kato,Yumiko; Oguchi,Akio; Fujita,Nobuyuki; Obuchi,Masatsugu; Tashiro,Masato; Odagir,Takato
EPI225846	PB1	Japan	2009-Jul-17	A/AICHI/237/2009		National Institute of Infectious Diseases (NIID)	Ujike,Makoto; Kato,Yumiko; Oguchi,Akio; Fujita,Nobuyuki; Obuchi,Masatsugu; Tashiro,Masato; Odagir,Takato
EPI221012	PB1	Nepal	2009-Aug-17	A/Nepal/426/2009	Thailand MOPH-U.S. CDC Collaboration (IEIP)	Centers for Disease Control and Prevention
EPI220970	PB1	Bhutan	2009-Aug-26	A/Bhutan/739/2009	Thailand MOPH-U.S. CDC Collaboration (IEIP)	Centers for Disease Control and Prevention
EPI273623	PB1	United States	2009-Sep-27	A/Wisconsin/51/2009	Wisconsin State Laboratory of Hygiene	Centers for Disease Control and Prevention
EPI217061	PB1	United States	2009-Oct-15	A/New York/102/2009	Westchester County Department of Laboratories & Research	Centers for Disease Control and Prevention
EPI221131	PB1	United States	2009-Oct-04	A/New York/101/2009	Westchester County Department of Laboratories & Research	Centers for Disease Control and Prevention
EPI217040	PB1	United States	2009-Oct-18	A/New Mexico/07/2009	New Mexico Department of Health	Centers for Disease Control and Prevention
EPI216972	PB1	United States	2009-Sep-15	A/Massachusetts/31/2009	Massachusetts Department of Public Health	Centers for Disease Control and Prevention
EPI216955	PB1	Kyrgyzstan	2009-Aug-18	A/Kyrgyzstan/243/2009	National Virology Laboratory, Center Microbiological Investigations	Centers for Disease Control and Prevention
EPI216919	PB1	United States	2009-Sep-22	A/Kansas/22/2009	Kansas Department of Health and Environment	Centers for Disease Control and Prevention
EPI216903	PB1	United States	2009-Sep-14	A/Kansas/20/2009	Kansas Department of Health and Environment	Centers for Disease Control and Prevention
EPI216895	PB1	United States	2009-Sep-14	A/Kansas/19/2009	Kansas Department of Health and Environment	Centers for Disease Control and Prevention
EPI216828	PB1	El Salvador	2009-Jul-14	A/El Salvador/1553/2009	Contiguo a Hospital Rosales	Centers for Disease Control and Prevention
EPI216820	PB1	El Salvador	2009-Jul-14	A/El Salvador/1553/2009	Contiguo a Hospital Rosales	Centers for Disease Control and Prevention
EPI216713	PB1	Argentina	2009-Jun-26	A/Argentina/4623/2009	CEMIC University Hospital	Centers for Disease Control and Prevention
EPI216706	PB1	United States	2009-Sep-11	A/Alaska/38/2009	Alaska State Virology Lab	Centers for Disease Control and Prevention
EPI216682	PB1	China	2009-Jun-02	A/Fujian/SWL10/2009		WHO Chinese National Influenza Center	Li,Zi; Li,Xiyan; Zhao,Xiang; Ceng,Yanhui; Tan,Minju; Li,Xinwan; Yang,Lei; Zou,Shumei; Wen,Leying; Wang,Dayan; Li,Dexin; Shu,Yuelong
EPI216658	PB1	China	2009-Jun-02	A/Fujian/SWL7/2009		WHO Chinese National Influenza Center	Li,Zi; Li,Xiyan; Zhao,Xiang; Ceng,Yanhui; Tan,Minju; Li,Xinwan; Yang,Lei; Zou,Shumei; Wen,Leying; Wang,Dayan; Li,Dexin; Shu,Yuelong
EPI216634	PB1	China	2009-May-28	A/Guangdong/SWL4/2009		WHO Chinese National Influenza Center	Li,Zi; Li,Xiyan; Zhao,Xiang; Ceng,Yanhui; Tan,Minju; Li,Xinwan; Yang,Lei; Zou,Shumei; Wen,Leying; Wang,Dayan; Li,Dexin; Shu,Yuelong
EPI216626	PB1	China	2009-May-28	A/Guangdong/SWL3/2009		WHO Chinese National Influenza Center	Li,Zi; Li,Xiyan; Zhao,Xiang; Ceng,Yanhui; Tan,Minju; Li,Xinwan; Yang,Lei; Zou,Shumei; Wen,Leying; Wang,Dayan; Li,Dexin; Shu,Yuelong
EPI216618	PB1	China	2009-May-26	A/Shanghai/SWL3/2009		WHO Chinese National Influenza Center	Li,Zi; Li,Xiyan; Zhao,Xiang; Ceng,Yanhui; Tan,Minju; Li,Xinwan; Yang,Lei; Zou,Shumei; Wen,Leying; Wang,Dayan; Li,Dexin; Shu,Yuelong
EPI216610	PB1	China	2009-May-27	A/Shanghai/SWL2/2009		WHO Chinese National Influenza Center	Li,Zi; Li,Xiyan; Zhao,Xiang; Ceng,Yanhui; Tan,Minju; Li,Xinwan; Yang,Lei; Zou,Shumei; Wen,Leying; Wang,Dayan; Li,Dexin; Shu,Yuelong
EPI216602	PB1	China	2009-May-30	A/Fujian/SWL5/2009		WHO Chinese National Influenza Center	Li,Zi; Li,Xiyan; Zhao,Xiang; Ceng,Yanhui; Tan,Minju; Li,Xinwan; Yang,Lei; Zou,Shumei; Wen,Leying; Wang,Dayan; Li,Dexin; Shu,Yuelong
EPI216575	PB1	China	2009-May-27	A/Fujian/SWL2/2009		WHO Chinese National Influenza Center	Li,Zi; Li,Xiyan; Zhao,Xiang; Ceng,Yanhui; Tan,Minju; Li,Xinwan; Yang,Lei; Zou,Shumei; Wen,Leying; Wang,Dayan; Li,Dexin; Shu,Yuelong
EPI284426	PB1	Australia	2009-May-27	A/BRISBANE/2011/2009	Queensland Health Scientific Services	WHO Collaborating Centre for Reference and Research on Influenza	Deng,Yi-Mo; Iannello,Pina; Ernest,Joanne; Caldwell,Natalie; Komadina,Naomi
EPI270021	PB1	Australia	2009-Aug-07	A/PERTH/267/2009	Pathwest QE II Medical Centre	WHO Collaborating Centre for Reference and Research on Influenza	Deng,Yi-Mo; Iannello,Pina; Ernest,Joanne; Caldwell,Natalie; Komadina,Naomi
EPI215698	PB1	Australia	2009-Jun-17	A/VICTORIA/3036/2009	Victorian Infectious Diseases Reference Laboratory	WHO Collaborating Centre for Reference and Research on Influenza	Deng,Yi-Mo; Iannello,Pina; Ernest,Joanne; Caldwell,Natalie; Komadina,Naomi
EPI244245	PB1	China	2009-Jul-16	A/Fujian-Gulou/1896/2009	WHO Chinese National Influenza Center	Centers for Disease Control and Prevention
EPI266919	PB1	United States	2009-Aug-12	A/Texas/57/2009	Texas Department of State Health Services-Laboratory Services	Centers for Disease Control and Prevention
EPI221270	PB1	United States	2009-Aug-09	A/Oregon/30/2009	Oregon Public Health Laboratory	Centers for Disease Control and Prevention
EPI211521	PB1	United States	2009-Aug-09	A/Wyoming/08/2009	Wyoming Public Health Laboratory	Centers for Disease Control and Prevention
EPI211444	PB1	United States	2009-Jun-15	A/Massachusetts/16/2009	Massachusetts Department of Public Health	Centers for Disease Control and Prevention
EPI266884	PB1	China	2009-Jul-06	A/Hunan-Changning/52/2009	WHO Chinese National Influenza Center	Centers for Disease Control and Prevention
EPI266879	PB1	China	2009-Jul-10	A/Hong Kong/4508/2009	Government Virus Unit	Centers for Disease Control and Prevention
EPI194269	PB1	Uruguay	2009-Jul-22	A/Uruguay/755/2009	Departamento de Laboratorio de Salud Publica	Centers for Disease Control and Prevention
EPI194253	PB1	Tanzania, United Republic of	2009-Jul-01	A/Tanzania/88/2009		Centers for Disease Control and Prevention
EPI194244	PB1	Seychelles	2009-Jul-02	A/Seychelles/106/2009	CDC-Kenya	Centers for Disease Control and Prevention
EPI194231	PB1	United States	2009-Jul-01	A/Rhode Island/07/2009	Rhode Island Department of Health	Centers for Disease Control and Prevention
EPI194182	PB1	Kenya	2009-Jul-07	A/Kenya/126/2009	CDC-Kenya	Centers for Disease Control and Prevention
EPI194165	PB1	Iraq	2009-Jun-25	A/Iraq/0251/2009	U.S. Air Force School of Aerospace Medicine	Centers for Disease Control and Prevention
EPI194150	PB1	United States	2009-Jul-06	A/Georgia/08/2009	Georgia Public Health Laboratory	Centers for Disease Control and Prevention
EPI194124	PB1	Brazil	2009-Jul-01	A/Brazil/764/2009	National Influenza Center	Centers for Disease Control and Prevention
EPI227859	PB1	United States	2009-Jun-12	A/Utah/06/2009	Utah Public Health Laboratory	Centers for Disease Control and Prevention
EPI191963	PB1	Singapore	2009-Jun-22	A/Singapore/93/2009	Singapore General Hospital	Centers for Disease Control and Prevention
EPI221087	PB1	United States	2009-Jun-13	A/Illinois/07/2009	Illinois Department of Public Health-Springfield	Centers for Disease Control and Prevention
EPI194283	PB1	United States	2009-Jul-14	A/Washington/28/2009		Centers for Disease Control and Prevention
EPI266904	PB1	China	2009-Mar-23	A/Liaoning-Huanggu/1144/2009	WHO Chinese National Influenza Center	Centers for Disease Control and Prevention
EPI189203	PB1	United States	2009-Jun-14	A/Utah/11/2009		Centers for Disease Control and Prevention
EPI189191	PB1	United States	2009-Jun-14	A/Utah/05/2009		Centers for Disease Control and Prevention
EPI189125	PB1	Kenya	2009-Jun-26	A/Kenya/18/2009	CDC-Kenya	Centers for Disease Control and Prevention
EPI189115	PB1	Ethiopia	2009-Jun-25	A/Ethiopia/16/2009	CDC-Kenya	Centers for Disease Control and Prevention
EPI189103	PB1	Chile	2009-May-30	A/Chile/867/2009	Instituto de Salud Publica de Chile	Centers for Disease Control and Prevention
EPI189100	PB1	Chile	2009-Jun-01	A/Chile/1175/2009	Instituto de Salud Publica de Chile	Centers for Disease Control and Prevention
EPI186482	PB1	United Kingdom	2009-Apr-29	A/England/223/2009		Health Protection Agency (HPA)
EPI186474	PB1	United Kingdom	2009-May-02	A/England/221/2009		Health Protection Agency (HPA)
EPI186450	PB1	United Kingdom	2009-Apr-30	A/England/217/2009		Health Protection Agency (HPA)
EPI186442	PB1	United Kingdom	2009-Apr-30	A/England/216/2009		Health Protection Agency (HPA)
EPI186426	PB1	United Kingdom	2009-Apr-30	A/England/214/2009		Health Protection Agency (HPA)
EPI186402	PB1	United Kingdom	2009-May-02	A/England/201/2009		Health Protection Agency (HPA)
EPI186374	PB1	Taiwan	2009-Jan-01	A/Taiwan/126/2009		Lin-Kou Chang-Gung Memorial Hospital
EPI186372	PB1	Singapore	2009-Jun-01	A/Singapore/ON134/2009	Ministry of Health, Singapore	Ministry of Health, Singapore
EPI186369	PB1	Singapore	2009-Jun-05	A/Singapore/ON144/2009	Ministry of Health, Singapore	Ministry of Health, Singapore
EPI186279	PB1	Mexico	2009-Apr-20	A/Mexico/4635/2009	Laboratorio de Virus Respiratorio	Centers for Disease Control and Prevention
EPI220966	PB1	Bermuda	2009-Jun-03	A/Bermuda/4287/2009	Caribbean Epidemiology Center	Centers for Disease Control and Prevention
EPI221004	PB1	Jamaica	2009-Jun-06	A/Jamaica/4423/2009	Caribbean Epidemiology Center	Centers for Disease Control and Prevention
EPI221005	PB1	Japan	2009-Jan-01	A/Amagasaki/1/2009		Centers for Disease Control and Prevention
EPI221018	PB1	Netherlands	2009-Jan-01	A/Netherlands/603/2009	Erasmus University of Rotterdam	Centers for Disease Control and Prevention
EPI221025	PB1	Paraguay	2009-May-20	A/Paraguay/09/2009	Central Laboratory of Public Health	Centers for Disease Control and Prevention
EPI181859	PB1	China	2009-May-27	A/Guangdong/2/2009		WHO Chinese National Influenza Center
EPI220986	PB1	Costa Rica	2009-Apr-28	A/Costa Rica/4314/2009	Laboratorio Nacional de Influenza	Centers for Disease Control and Prevention
EPI181737	PB1	Colombia	2009-May-02	A/Colombia/330/2009	Instituto Nacional de Salud de Columbia	Centers for Disease Control and Prevention
EPI181375	PB1	Hong Kong (SAR)	2009-Apr-30	A/Hong Kong/01/2009	Queen Mary Hospital	State Key Laboratory of Emerging Infectious Diseases
EPI180635	PB1	China	2009-May-18	A/Guangdong/1/2009		WHO Chinese National Influenza Center
EPI291907	PB1	United States	2007-Aug-17	A/Ohio/02/2007	Ohio Department of Health Laboratories	Centers for Disease Control and Prevention
EPI291859	PB1	United States	2007-Aug-17	A/Ohio/01/2007	Ohio Department of Health Laboratories	Centers for Disease Control and Prevention
EPI291901	PB1	United States	2005-Dec-08	A/Wisconsin/87/2005	Wisconsin State Laboratory of Hygiene	Centers for Disease Control and Prevention
EPI179500	PB1	Germany	2009-Apr-29	A/Regensburg/Germany/02/2009		University of Regensburg
EPI466039	PB1	Finland	2009-Nov-12	A/Finland/720/2009(H1N1)	Helsingin-Uusimaa Labotariokeskus	Institute for Molecular Medicine Finland (FIMM)	Lakspere, Triin; Kallio-Kokko, Hannimari; Kantele, Anu; Mattila, Pirkko; Almusa, Henrikki; Kakkola, Laura; Ikonen, Niina; Tynell, Janne; Julkunen, Ilkka; Kainov, Denis
EPI500694	PB1	Portugal	2009-Jul-26	A/Portugal/17/2009	Hospital de Curry Cabral	INSA National Institute of Health Portugal	Correia, V.; Santos, L.A.; Giria, M.
EPI542157	PB1	Russian Federation	2014-Mar-15	A/Astrakhan/CRIE-8/2014	Central Research Institute for Epidemiology	Central Research Institute for Epidemiology	Svetlana,Yatsyshina; Anna,Renteeva; Anna,Valdokhina; German,Shipulin
EPI446062	PB1	Kenya	2009-Oct-27	A/Kikuyu/185/2009	ARI Unit, Kenya Medical Research Institute (KEMRI - NIC), Centre for Virus Research Annex, P.O Box 54628	Kenya Medical Research Institute	'George, Gachara;'Samuel, Symekher;'Japheth, Magana;'Benjamin, Opot;'Michael, Otieno;'Wallace, Bulimo'
EPI443189	PB1	Kenya	2009-Sep-24	A/Malindi/238/2009	ARI Unit, Kenya Medical Research Institute (KEMRI - NIC), Centre for Virus Research Annex, P.O Box 54628	Kenya Medical Research Institute	'George, Gachara; 'Samuel, Symekher; 'Japheth, Magana; 'Benjamin, Opot; 'Michael, Otieno; 'Wallace, Bulimo'
EPI330314	PB1	China	2011-Mar-14	A/Jilin-Chuanying/SWL1186/2011	WHO Chinese National Influenza Center	WHO Chinese National Influenza Center	Lan,Yu;Wang,Dayan;Li,Xiyan;Huang,Weijuan;Zhao,Xiang;Chen,Yaoyao;Yang,Lei;Shu,Yuelong
EPI330186	PB1	China	2011-Mar-01	A/Hunan-Yanfeng/SWL140/2011	WHO Chinese National Influenza Center	WHO Chinese National Influenza Center	Lan,Yu;Wang,Dayan;Li,Xiyan;Huang,Weijuan;Zhao,Xiang;Chen,Yaoyao;Yang,Lei;Shu,Yuelong
EPI266173	PB1	China	2010-Jan-28	A/Hubei-Songzi/SWL161/2010		WHO Chinese National Influenza Center	Yu Lan,Zi Li,Xiyan Li,Xiang Zhao,Yanhui Cheng,minju Tan,Xinwan Li,Lei Yang,Shumei Zou,Leying Wen,Dayan Wang,Dexin Li,Yuelong Shu
EPI253476	PB1	China	2009-Aug-29	A/Henan/SWL19/2009		WHO Chinese National Influenza Center	Yu Lan,Zi Li,Xiyan Li,Xiang Zhao,Yanhui Cheng,minju Tan,Xinwan Li,Lei Yang,Shumei Zou,Leying Wen,Dayan Wang,Dexin Li,Yuelong Shu
EPI253428	PB1	China	2009-Aug-08	A/Guangdong/SWL30/2009		WHO Chinese National Influenza Center	Yu Lan,Zi Li,Xiyan Li,Xiang Zhao,Yanhui Cheng,minju Tan,Xinwan Li,Lei Yang,Shumei Zou,Leying Wen,Dayan Wang,Dexin Li,Yuelong Shu
EPI253420	PB1	China	2009-Jul-14	A/Hunan/SWL18/2009		WHO Chinese National Influenza Center	Yu Lan,Zi Li,Xiyan Li,Xiang Zhao,Yanhui Cheng,minju Tan,Xinwan Li,Lei Yang,Shumei Zou,Leying Wen,Dayan Wang,Dexin Li,Yuelong Shu
EPI253404	PB1	China	2009-Jul-17	A/Henan/SWL14/2009		WHO Chinese National Influenza Center	Yu Lan,Zi Li,Xiyan Li,Xiang Zhao,Yanhui Cheng,minju Tan,Xinwan Li,Lei Yang,Shumei Zou,Leying Wen,Dayan Wang,Dexin Li,Yuelong Shu
EPI253388	PB1	China	2009-Jul-06	A/Jiangxi/SWL2/2009		WHO Chinese National Influenza Center	Yu Lan,Zi Li,Xiyan Li,Xiang Zhao,Yanhui Cheng,minju Tan,Xinwan Li,Lei Yang,Shumei Zou,Leying Wen,Dayan Wang,Dexin Li,Yuelong Shu
EPI253308	PB1	China	2009-Jun-20	A/Hunan/SWL6/2009		WHO Chinese National Influenza Center	Yu Lan,Zi Li,Xiyan Li,Xiang Zhao,Yanhui Cheng,minju Tan,Xinwan Li,Lei Yang,Shumei Zou,Leying Wen,Dayan Wang,Dexin Li,Yuelong Shu
EPI253116	PB1	China	2009-Jun-10	A/Jiangxi/SWL1/2009		WHO Chinese National Influenza Center	Yu Lan,Zi Li,Xiyan Li,Xiang Zhao,Yanhui Cheng,minju Tan,Xinwan Li,Lei Yang,Shumei Zou,Leying Wen,Dayan Wang,Dexin Li,Yuelong Shu
EPI567978	PB1	Myanmar	2014-Aug-13	A/Myanmar/14M139/2014		Niigata University	Saito, Reiko; Takemae, Nobuhiro; Saito, Takehiko; Shobugawa, Yugo; Kondo, Hiroki; Hibino, Akinobu; Yadanar, Kyaw; Yi Yi, Myint; Khin Yi, Oo; Htay Htay, Tin
EPI869141	PB1	Australia	2015-Mar-12	A/South Australia/22/2015	Institute of Medical and Veterinary Science (IMVS)	WHO Collaborating Centre for Reference and Research on Influenza	Deng, Y-M.; Iannello, P.; Spirason, N.; Jelly, L.; Lau, H.; Komadina, N.
EPI270040	PB1	Macao	2010-Jan-15	A/Macau/200018/2010	Laboratorio De Saude Publico	WHO Collaborating Centre for Reference and Research on Influenza	Deng,Y-M.; Iannello,P.; Caldwell,N.; Komadina,N.
EPI450447	PB1	Australia	2012-May-28	A/VICTORIA/514/2012	Monash Medical Centre	WHO Collaborating Centre for Reference and Research on Influenza	Deng,Y-M; Iannello,P; Caldwell,N; Jelley,L; Komadina,N
EPI332658	PB1	Australia	2011-Feb-09	A/Darwin/10/2011	Influenza Surveillance Centre for Disease Control	WHO Collaborating Centre for Reference and Research on Influenza
EPI630114	PB1	Australia	2014-Jul-04	A/TASMANIA/24/2014	Royal Hobart Hospital	WHO Collaborating Centre for Reference and Research on Influenza	Deng,Y-M.; Iannello,P.; Spirason,N.; Jelley,L.; Lau,H.; Komadina,N.
EPI635516	PB1	India	2015-Mar-30	A/India/P158900/2015	National Institute of Virology	National Institute of Infectious Diseases (NIID)	Takashita,Emi; Fujisaki,Seiichiro; Shirakura,Masayuki; Watanabe,Shinji; Odagiri,Takato
EPI687119	PB1	Japan	2015-Sep-11	A/MIE/20/2015	Mie Prefecture Health and Environment Research Institute	National Institute of Infectious Diseases (NIID)	Takashita,Emi; Fujisaki,Seiichiro; Shirakura,Masayuki; Watanabe,Shinji; Odagiri,Takato
EPI499458	PB1	Japan	2013-Apr-17	A/HIROSHIMA/19/2013	Center for Public Health and Environment, Hiroshima Prefectural Technology Research Institute	National Institute of Infectious Diseases (NIID)	Fujisaki,Seiichiro; Itoh,Reiko; Miura,Mai; Tashiro,Masato; Odagiri,Takato
EPI257144	PB1	Japan	2009-Sep-20	A/SHIGA/44/2009-		National Institute of Infectious Diseases (NIID)	Ujike,Makoto; Kato,Yumiko; Oguchi,Akio; Fujita,Nobuyuki; Obuchi,Masatsugu; Tashiro,Masato; Odagiri,Takato&quot;
EPI226454	PB1	Japan	2009-Jul-27	A/SHIZUOKA/851/2009		National Institute of Infectious Diseases (NIID)	Ujike,Makoto; Kato,Yumiko; Oguchi,Akio; Fujita,Nobuyuki; Obuchi,Masatsugu; Tashiro,Masato; Odagir,Takato
EPI226390	PB1	Japan	2009-Jun-14	A/SAITAMA/63/2009		National Institute of Infectious Diseases (NIID)	Ujike,Makoto; Kato,Yumiko; Oguchi,Akio; Fujita,Nobuyuki; Obuchi,Masatsugu; Tashiro,Masato; Odagir,Takato
EPI226342	PB1	Japan	2009-Aug-21	A/OKINAWA/258/2009		National Institute of Infectious Diseases (NIID)	Ujike,Makoto; Kato,Yumiko; Oguchi,Akio; Fujita,Nobuyuki; Obuchi,Masatsugu; Tashiro,Masato; Odagir,Takato
EPI226310	PB1	Japan	2009-Jul-12	A/OITA/40/2009		National Institute of Infectious Diseases (NIID)	Ujike,Makoto; Kato,Yumiko; Oguchi,Akio; Fujita,Nobuyuki; Obuchi,Masatsugu; Tashiro,Masato; Odagir,Takato
EPI226158	PB1	Lao, People's Democratic Republic	2009-Jul-19	A/Laos/JP1424/2009		National Institute of Infectious Diseases (NIID)	Ujike,Makoto; Kato,Yumiko; Oguchi,Akio; Fujita,Nobuyuki; Obuchi,Masatsugu; Tashiro,Masato; Odagir,Takato
EPI226054	PB1	Lao, People's Democratic Republic	2009-Jul-02	A/Laos/JP1121/2009		National Institute of Infectious Diseases (NIID)	Ujike,Makoto; Kato,Yumiko; Oguchi,Akio; Fujita,Nobuyuki; Obuchi,Masatsugu; Tashiro,Masato; Odagir,Takato
EPI226006	PB1	Japan	2009-Aug-18	A/KOBE/91993/2009		National Institute of Infectious Diseases (NIID)	Ujike,Makoto; Kato,Yumiko; Oguchi,Akio; Fujita,Nobuyuki; Obuchi,Masatsugu; Tashiro,Masato; Odagir,Takato
EPI225894	PB1	Japan	2009-Jun-29	A/GIFU-C/65/2009		National Institute of Infectious Diseases (NIID)	Ujike,Makoto; Kato,Yumiko; Oguchi,Akio; Fujita,Nobuyuki; Obuchi,Masatsugu; Tashiro,Masato; Odagir,Takato
EPI232959	PB1	Mexico	2009-Mar-12	A/Mexico/2964/2009	Laboratorio de Virus Respiratorio	Centers for Disease Control and Prevention
EPI631416	PB1	El Salvador	2015-Apr-23	A/El Salvador/410/2015	Contiguo a Hospital Rosales	Centers for Disease Control and Prevention
EPI216835	PB1	El Salvador	2009-Jul-16	A/El Salvador/1644/2009	Contiguo a Hospital Rosales	Centers for Disease Control and Prevention
EPI638374	PB1	Dominican Republic	2015-Jun-25	A/Dominican Republic/9333/2015	Laboratorio de Investigacion / Centro de Educacion Medica y Amistad Dominico Japones (CEMADOJA)	Centers for Disease Control and Prevention
EPI638366	PB1	Dominican Republic	2015-Apr-30	A/Dominican Republic/9228/2015	Laboratorio de Investigacion / Centro de Educacion Medica y Amistad Dominico Japones (CEMADOJA)	Centers for Disease Control and Prevention
EPI266864	PB1	China	2009-Oct-17	A/Hong Kong/33773/2009	Government Virus Unit	Centers for Disease Control and Prevention
EPI216911	PB1	United States	2009-Sep-16	A/Kansas/21/2009	Kansas Department of Health and Environment	Centers for Disease Control and Prevention
EPI347027	PB1	United States	2009-Aug-27	A/Mississippi/05/2009	Centers for Disease Control and Prevention	Centers for Disease Control and Prevention
EPI584999	PB1	India	2015-Jan-28	A/India/1245/2015	National Institute of Virology	Centers for Disease Control and Prevention
EPI584991	PB1	India	2015-Jan-27	A/India/1268/2015	National Institute of Virology	Centers for Disease Control and Prevention
EPI614491	PB1	India	2014-Mar-06	A/India/6427/2014	National Institute of Virology	Centers for Disease Control and Prevention
EPI626018	PB1	Lao, People's Democratic Republic	2015-Feb-17	A/Laos/189/2015	National Center for Laboratory and Epidemiology	Centers for Disease Control and Prevention
EPI626010	PB1	Lao, People's Democratic Republic	2015-Feb-23	A/Laos/68/2015	National Center for Laboratory and Epidemiology	Centers for Disease Control and Prevention
EPI250043	PB1	Lao, People's Democratic Republic	2009-Aug-22	A/Laos/138/2009	National Center for Laboratory and Epidemiology	Centers for Disease Control and Prevention
EPI629247	PB1	Peru	2015-May-28	A/Peru/18/2015	US NAMRU-6	Centers for Disease Control and Prevention
EPI216947	PB1	Kuwait	2009-May-21	A/Kuwait/4536/2009	U.S. Naval Medical Research Unit No.3	Centers for Disease Control and Prevention
EPI675073	PB1	Bangladesh	2015-Aug-24	A/Bangladesh/80009/2015	Institute of Epidemiology Disease Control and Research (IEDCR) & Bangladesh National Influenza Centre (NIC)	Centers for Disease Control and Prevention
EPI675049	PB1	Bangladesh	2015-Aug-08	A/Bangladesh/04/2015	Institute of Epidemiology Disease Control and Research (IEDCR) & Bangladesh National Influenza Centre (NIC)	Centers for Disease Control and Prevention
EPI631408	PB1	Bangladesh	2015-May-24	A/Bangladesh/861/2015	Institute of Epidemiology Disease Control and Research (IEDCR) & Bangladesh National Influenza Centre (NIC)	Centers for Disease Control and Prevention
EPI629175	PB1	Bangladesh	2015-May-13	A/Bangladesh/7900/2015	Institute of Epidemiology Disease Control and Research (IEDCR) & Bangladesh National Influenza Centre (NIC)	Centers for Disease Control and Prevention
EPI629159	PB1	Bangladesh	2015-Apr-15	A/Bangladesh/5506/2015	Institute of Epidemiology Disease Control and Research (IEDCR) & Bangladesh National Influenza Centre (NIC)	Centers for Disease Control and Prevention
EPI629087	PB1	Bangladesh	2015-Apr-29	A/Bangladesh/5256/2015	Institute of Epidemiology Disease Control and Research (IEDCR) & Bangladesh National Influenza Centre (NIC)	Centers for Disease Control and Prevention
EPI679019	PB1	United States	2015-Aug-06	A/New York/61/2015	New York State Department of Health	Centers for Disease Control and Prevention
EPI320075	PB1	United States	2011-Feb-07	A/New Mexico/04/2011	New Mexico Department of Health	Centers for Disease Control and Prevention
EPI252083	PB1	United States	2010-Jan-27	A/South Carolina/01/2010	South Carolina Department of Health	Centers for Disease Control and Prevention
EPI243928	PB1	United States	2009-Sep-16	A/South Carolina/18/2009	South Carolina Department of Health	Centers for Disease Control and Prevention
EPI564903	PB1	United States	2015-Jan-07	A/New Hampshire/01/2015	New Hampshire Public Health Laboratories	Centers for Disease Control and Prevention
EPI252178	PB1	United States	2010-Feb-05	A/Georgia/06/2010	Georgia Public Health Laboratory	Centers for Disease Control and Prevention
EPI516312	PB1	United States	2014-Jan-20	A/Pennsylvania/15/2014	Pennsylvania Department of Health	Centers for Disease Control and Prevention
EPI320134	PB1	United States	2011-Feb-23	A/Pennsylvania/08/2011	Pennsylvania Department of Health	Centers for Disease Control and Prevention
EPI300981	PB1	United States	2010-Nov-01	A/Kentucky/09/2010	Kentucky Division of Laboratory Services	Centers for Disease Control and Prevention
EPI291682	PB1	United States	1995-Jul-27	A/Indiana/05/1995	Indiana State Department of Health Laboratories	Centers for Disease Control and Prevention
EPI556798	PB1	United States	2014-Nov-05	A/Iowa/19/2014	Iowa State Hygienic Laboratory	Centers for Disease Control and Prevention
EPI347016	PB1	United States	2009-Dec-07	A/Iowa/14/2009	Iowa State Hygienic Laboratory	Centers for Disease Control and Prevention
EPI498196	PB1	United States	2013-Dec-07	A/Mississippi/28/2013	Mississippi Public Health Laboratory	Centers for Disease Control and Prevention
EPI650039	PB1	United States	2015-Aug-29	A/Massachusetts/24/2015	Massachusetts Department of Public Health	Centers for Disease Control and Prevention
EPI587820	PB1	United States	2015-Mar-11	A/Wisconsin/25/2015	Wisconsin State Laboratory of Hygiene	Centers for Disease Control and Prevention
EPI346914	PB1	United States	2011-Dec-01	A/Wisconsin/28/2011	Wisconsin State Laboratory of Hygiene	Centers for Disease Control and Prevention	Shu, B.; Garten, R.; Emery, S.; Balish, A.; Smith, C.; Barnes, J.; Lindstrom, S.; Klimov, A.; Cox, N.
EPI587891	PB1	United States	2015-Mar-23	A/Washington/20/2015	Marshfield Clinic Research Foundation	Centers for Disease Control and Prevention
EPI486642	PB1	United States	2013-Oct-23	A/Louisiana/11/2013	Louisiana Department of Health and Hospitals	Centers for Disease Control and Prevention
EPI291706	PB1	United States	1990-Mar-13	A/Oklahoma/11/1990	Oklahoma State Department of Health	Centers for Disease Control and Prevention
EPI679027	PB1	United States	2015-Oct-24	A/Arizona/26/2015	Arizona Department of Health Services	Centers for Disease Control and Prevention
EPI309801	PB1	United States	2011-Feb-01	A/Arizona/01/2011	Arizona Department of Health Services	Centers for Disease Control and Prevention
EPI587828	PB1	United States	2015-Feb-23	A/California/23/2015	California Department of Health Services	Centers for Disease Control and Prevention
EPI516307	PB1	United States	2014-Mar-04	A/Virginia/06/2014	Virginia Division of Consolidated Laboratories	Centers for Disease Control and Prevention
EPI575876	PB1	Puerto Rico	2014-Oct-22	A/Puerto Rico/32/2014	Puerto Rico Department of Health	Centers for Disease Control and Prevention
EPI310013	PB1	United States	2011-Feb-18	A/Minnesota/03/2011	Minnesota Department of Health	Centers for Disease Control and Prevention
EPI575890	PB1	Congo, the Democatic Republic of	2014-Nov-05	A/Congo/2278/2014	INRB Service de Virologie	Centers for Disease Control and Prevention
EPI240316	PB1	United Kingdom	2009-May-01	A/England/195/2009		Centers for Disease Control and Prevention
EPI186490	PB1	United Kingdom	2009-Apr-27	A/England/196/2009		Health Protection Agency (HPA)
EPI186458	PB1	United Kingdom	2009-May-02	A/England/219/2009		Health Protection Agency (HPA)
EPI585326	PB1	Sweden	2015-Mar-25	A/Stockholm/36/2015		Swedish Institute for Infectious Disease Control
EPI569925	PB1	Sweden	2015-Jan-06	A/Stockholm/6/2015		Swedish Institute for Infectious Disease Control
EPI543492	PB1	Sweden	2014-Apr-06	A/Malmoe/2/2014		Swedish Institute for Infectious Disease Control
EPI679264	PB1	United Kingdom	2015-Nov-16	A/England/358/2015	Microbiology Services Colindale, Public Health England	Microbiology Services Colindale, Public Health England	Galiano,M.
EPI677960	PB1	United Kingdom	2014-Feb-27	A/England/41420359/2014	Microbiology Services Colindale, Public Health England	Microbiology Services Colindale, Public Health England	Galiano,M.
EPI677904	PB1	United Kingdom	2014-Feb-22	A/England/41420349/2014	Microbiology Services Colindale, Public Health England	Microbiology Services Colindale, Public Health England	Galiano,M.
EPI677843	PB1	United Kingdom	2014-Mar-05	A/England/333/2014	Microbiology Services Colindale, Public Health England	Microbiology Services Colindale, Public Health England	Galiano,M.
EPI677827	PB1	United Kingdom	2014-Feb-14	A/England/40840693/2014	Microbiology Services Colindale, Public Health England	Microbiology Services Colindale, Public Health England	Galiano,M.
EPI677795	PB1	United Kingdom	2014-Jan-21	A/England/68/2014	Microbiology Services Colindale, Public Health England	Microbiology Services Colindale, Public Health England	Galiano,M.
EPI677699	PB1	United Kingdom	2013-Nov-04	A/England/624/2013	Microbiology Services Colindale, Public Health England	Microbiology Services Colindale, Public Health England	Galiano,M.
EPI267561	PB1	United Kingdom	2009-May-01	A/ENG/252/2009	Microbiology Services Colindale, Public Health England	Microbiology Services Colindale, Public Health England	Galiano,M.
EPI267521	PB1	United Kingdom	2009-Jun-01	A/ENG/430/2009	Microbiology Services Colindale, Public Health England	Microbiology Services Colindale, Public Health England	Galiano,M.
EPI267417	PB1	United Kingdom	2009-Jun-01	A/ENG/361/2009	Microbiology Services Colindale, Public Health England	Microbiology Services Colindale, Public Health England	Galiano,M.
EPI267409	PB1	United Kingdom	2009-May-01	A/ENG/XFL00532/2009	Microbiology Services Colindale, Public Health England	Microbiology Services Colindale, Public Health England	Galiano,M.
EPI267201	PB1	United Kingdom	2009-May-01	A/ENG/219/2009	Microbiology Services Colindale, Public Health England	Microbiology Services Colindale, Public Health England	Galiano,M.
EPI536159	PB1	France	2011-Jan-28	A/Paris/1230/2011		Institut Pasteur	Barbezange, Cyril
EPI536007	PB1	France	2011-Jan-03	A/Paris/2361/2010		Institut Pasteur	Barbezange, Cyril
EPI535928	PB1	France	2010-Jan-26	A/Nord Pas de Calais/450/2010		Institut Pasteur	Barbezange, Cyril
EPI535856	PB1	France	2009-Oct-27	A/Picardie/5772/2009		Institut Pasteur	Barbezange, Cyril
EPI535776	PB1	France	2009-Aug-29	A/Paris/3706/2009		Institut Pasteur	Barbezange, Cyril
EPI867560	PB1	United States	2016-Nov-28	A/Wisconsin/94/2016	Wisconsin State Laboratory of Hygiene	Centers for Disease Control and Prevention
EPI865975	PB1	India	2016-Feb-18	A/India/1819/2016	National Institute of Virology	Centers for Disease Control and Prevention
EPI865967	PB1	United States	2016-Oct-26	A/Wisconsin/88/2016	Wisconsin State Laboratory of Hygiene	Centers for Disease Control and Prevention
EPI865951	PB1	United States	2016-Oct-24	A/South Dakota/30/2016	South Dakota Public Health Lab	Centers for Disease Control and Prevention
EPI865919	PB1	United States	2016-Oct-16	A/Nevada/42/2016	Nevada State Health Laboratory	Centers for Disease Control and Prevention
EPI865895	PB1	Mexico	2016-Jul-28	A/Mexico/4212/2016	Laboratorio de Virus Respiratorio	Centers for Disease Control and Prevention
EPI865887	PB1	Mexico	2016-Jul-17	A/Mexico/4204/2016	Laboratorio de Virus Respiratorio	Centers for Disease Control and Prevention
EPI865871	PB1	United States	2016-Oct-15	A/Hawaii/88/2016	State of Hawaii Department of Health	Centers for Disease Control and Prevention
EPI865855	PB1	United States	2016-Oct-30	A/Delaware/29/2016	Delaware Public Health Lab	Centers for Disease Control and Prevention
EPI865847	PB1	United States	2016-Nov-01	A/California/153/2016	California Department of Health Services	Centers for Disease Control and Prevention
EPI864025	PB1	United States	2016-Nov-04	A/Iowa/32/2016	Iowa State Hygienic Laboratory	Centers for Disease Control and Prevention
EPI863080	PB1	Brazil	2016-Jun-01	A/Brazil/1168/2016	Oswaldo Cruz Institute - FIOCRUZ - Laboratory of Respiratory Viruses and Measles (LVRS)	Centers for Disease Control and Prevention
EPI863072	PB1	United States	2016-Oct-11	A/Wyoming/31/2016	Wyoming Public Health Laboratory	Centers for Disease Control and Prevention
EPI863056	PB1	Peru	2016-Aug-31	A/Peru/9716/2016	US NAMRU-6	Centers for Disease Control and Prevention
EPI863024	PB1	Peru	2016-Sep-20	A/Peru/0716/2016	US NAMRU-6	Centers for Disease Control and Prevention
EPI862875	PB1	Mexico	2016-May-30	A/Mexico/4115/2016	Laboratorio de Virus Respiratorio	Centers for Disease Control and Prevention
EPI862836	PB1	United States	2016-Sep-30	A/Hawaii/85/2016	State of Hawaii Department of Health	Centers for Disease Control and Prevention
EPI862813	PB1	Nicaragua	2016-Jan-05	A/Esteli/33/2016	Laboratorio de Virologia, Direccion de Microbiologia	Centers for Disease Control and Prevention
EPI862797	PB1	Bolivia, Plurinationial State of	2016-Aug-15	A/Bolivia/2220/2016	CENETROP	Centers for Disease Control and Prevention
EPI862741	PB1	Bolivia, Plurinationial State of	2016-Jun-26	A/Bolivia/1636/2016	CENETROP	Centers for Disease Control and Prevention
EPI869197	PB1	Cambodia	2016-Jul-25	A/Cambodia/FSS32787/2016	Institute Pasteur du Cambodia	WHO Collaborating Centre for Reference and Research on Influenza	Deng,Y-M,; Iannello,P.; Spirason,N.; Lau,H.; Kaye,M.; Komadina,N.
EPI859906	PB1	United States	2016-Sep-02	A/Hawaii/66/2016	State of Hawaii Department of Health	Centers for Disease Control and Prevention
EPI859866	PB1	Brazil	2016-May-18	A/Brazil/40858/2016	Instituto Adolfo Lutz	Centers for Disease Control and Prevention
EPI859858	PB1	Philippines	2016-Apr-18	A/Philippines/384/2016	Center for Medical Microbiology	Centers for Disease Control and Prevention
EPI859850	PB1	Philippines	2016-Apr-25	A/Philippines/404/2016	Center for Medical Microbiology	Centers for Disease Control and Prevention
EPI859762	PB1	United States	2016-Oct-05	A/Montana/48/2016	Montana Laboratory Services Bureau	Centers for Disease Control and Prevention
EPI859754	PB1	United States	2016-Oct-05	A/Montana/47/2016	Montana Laboratory Services Bureau	Centers for Disease Control and Prevention
EPI858782	PB1	Bangladesh	2013-Apr-21	A/Bangladesh/4N00008405/2013		Institute of Experimental Medicine
EPI858781	PB1	Bangladesh	2013-Apr-21	A/Bangladesh/4DX0070104/2013		Institute of Experimental Medicine
EPI858775	PB1	Bangladesh	2013-Apr-18	A/Bangladesh/4DX0071505/2013		Institute of Experimental Medicine
EPI858711	PB1	Bangladesh	2013-Mar-20	A/Bangladesh/407380/2013		Institute of Experimental Medicine
EPI858707	PB1	Bangladesh	2013-Mar-13	A/Bangladesh/504619/2013		Institute of Experimental Medicine
EPI858617	PB1	Costa Rica	2016-Aug-03	A/Costa Rica/1554/2016	Laboratorio Nacional de Influenza	Centers for Disease Control and Prevention
EPI858570	PB1	Costa Rica	2016-Jan-27	A/Costa Rica/3497/2016	Laboratorio Nacional de Influenza	Centers for Disease Control and Prevention
EPI858546	PB1	Costa Rica	2016-Jan-17	A/Costa Rica/1830/2016	Laboratorio Nacional de Influenza	Centers for Disease Control and Prevention
EPI858522	PB1	Costa Rica	2016-Jan-07	A/Costa Rica/0295/2016	Laboratorio Nacional de Influenza	Centers for Disease Control and Prevention
EPI855431	PB1	Japan	2016-May-11	A/GUNMA/164/2016	Gunma Prefectural Institute of Public Health and Environmental Sciences	National Institute of Infectious Diseases (NIID)	Kuwahara,Tomoko;Takashita,Emi;Fujisaki,Seiichiro;Shirakura,Masayuki;Watanabe,Shinji;Odagiri,Takato
EPI854205	PB1	United States	2016-Mar-25	A/California/99/2016	California Department of Health Services	Centers for Disease Control and Prevention
EPI849544	PB1	Nepal	2015-Dec-18	A/Nepal/810/2015	National Public Health Laboratory	Centers for Disease Control and Prevention
EPI849504	PB1	United States	2016-Sep-23	A/Wisconsin/82/2016	Wisconsin State Laboratory of Hygiene	Centers for Disease Control and Prevention
EPI849441	PB1	Singapore	2015-Nov-04	A/Singapore/GP1908/2015	WHO Collaborating Centre for Reference and Research on Influenza	Centers for Disease Control and Prevention
EPI849433	PB1	China	2015-Dec-06	A/Shanghai-Jiading/1970/2015	WHO Chinese National Influenza Center	Centers for Disease Control and Prevention
EPI849379	PB1	Brazil	2016-Jun-17	A/Brazil/4946/2016	Instituto Adolfo Lutz	Centers for Disease Control and Prevention
EPI844223	PB1	Russian Federation	2016-Jan-28	A/St. Petersburg/65/2016	Russian Academy of Medical Sciences	Centers for Disease Control and Prevention
EPI844191	PB1	Nepal	2016-Mar-11	A/Nepal/527/2016	National Public Health Laboratory	Centers for Disease Control and Prevention
EPI844071	PB1	Nepal	2016-Jan-25	A/Nepal/147/2016	National Public Health Laboratory	Centers for Disease Control and Prevention
EPI844063	PB1	Nepal	2016-Jan-25	A/Nepal/142/2016	National Public Health Laboratory	Centers for Disease Control and Prevention
EPI844023	PB1	United States	2016-Jan-01	A/Georgia/50/2016	Georgia Public Health Laboratory	Centers for Disease Control and Prevention
EPI842208	PB1	Congo, the Democatic Republic of	2016-May-27	A/Congo/0873/2016	INRB Service de Virologie	Centers for Disease Control and Prevention
EPI842176	PB1	Congo, the Democatic Republic of	2016-Apr-21	A/Congo/0691/2016	INRB Service de Virologie	Centers for Disease Control and Prevention
EPI842168	PB1	Congo, the Democatic Republic of	2016-Apr-12	A/Congo/0635/2016	INRB Service de Virologie	Centers for Disease Control and Prevention
EPI842160	PB1	Congo, the Democatic Republic of	2016-Apr-11	A/Congo/0624/2016	INRB Service de Virologie	Centers for Disease Control and Prevention
EPI842107	PB1	United States	2016-Aug-28	A/Florida/72/2016	Florida Department of Health-Tampa	Centers for Disease Control and Prevention
EPI842099	PB1	United States	2016-Sep-07	A/Hawaii/69/2016	State of Hawaii Department of Health	Centers for Disease Control and Prevention
EPI842067	PB1	Brazil	2016-Jun-01	A/Brazil/1168/2016	Oswaldo Cruz Institute - FIOCRUZ - Laboratory of Respiratory Viruses and Measles (LVRS)	Centers for Disease Control and Prevention
EPI842043	PB1	Brazil	2016-May-01	A/Brazil/0306/2016	Oswaldo Cruz Institute - FIOCRUZ - Laboratory of Respiratory Viruses and Measles (LVRS)	Centers for Disease Control and Prevention
EPI842027	PB1	New Zealand	2016-Aug-22	A/New Zealand/1937/2016	Institute of Environmental Science & Research	Centers for Disease Control and Prevention
EPI840834	PB1	United States	2016-Apr-07	A/Pennsylvania/80/2016	UPMC-CLB Dept of Microbiology	Centers for Disease Control and Prevention
EPI840826	PB1	United States	2016-Apr-02	A/Pennsylvania/78/2016	UPMC-CLB Dept of Microbiology	Centers for Disease Control and Prevention
EPI840754	PB1	United States	2016-Apr-06	A/California/104/2016	California Department of Health Services	Centers for Disease Control and Prevention
EPI838913	PB1	Japan	2015-Jan-01	A/Yokohama/94/2015	National Institute of Infectious Diseases (NIID)	Centers for Disease Control and Prevention
EPI838905	PB1	Chile	2016-Jun-21	A/Vina/43225/2016	Instituto de Salud Publica de Chile	Centers for Disease Control and Prevention
EPI838851	PB1	Hong Kong (SAR)	2016-Aug-03	A/Hong Kong/2352/2016	Government Virus Unit	Centers for Disease Control and Prevention
EPI838835	PB1	United States	2016-Aug-09	A/Hawaii/65/2016	State of Hawaii Department of Health	Centers for Disease Control and Prevention
EPI838787	PB1	Colombia	2016-Aug-03	A/Colombia/9914/2016	Instituto Nacional de Salud de Columbia	Centers for Disease Control and Prevention
EPI838716	PB1	Brazil	2016-May-03	A/Brazil/2000/2016	Instituto Adolfo Lutz	Centers for Disease Control and Prevention
EPI836325	PB1	Russian Federation	2016-Feb-01	A/Ulan-Ude/RII02/2016		WHO National Influenza Centre Russian Federation
EPI836212	PB1	Russian Federation	2016-Jan-22	A/Saint-Petersburg/RII1073M/2016		WHO National Influenza Centre Russian Federation
EPI836180	PB1	Russian Federation	2016-Mar-07	A/Saint-Petersburg/RII3264S/2016		WHO National Influenza Centre Russian Federation
EPI836140	PB1	Russian Federation	2016-Jan-22	A/Moscow/SEC-03/2016		WHO National Influenza Centre Russian Federation
EPI836092	PB1	Russian Federation	2016-Jan-25	A/Irkutsk/RII05/2016		WHO National Influenza Centre Russian Federation
EPI836044	PB1	Russian Federation	2016-Feb-18	A/Novosibirsk/RII62/2016		WHO National Influenza Centre Russian Federation
EPI836028	PB1	Russian Federation	2016-Feb-01	A/Moscow/SEC-06/2016		WHO National Influenza Centre Russian Federation
EPI836020	PB1	Russian Federation	2016-Jan-27	A/Stavropol/RII14/2016		WHO National Influenza Centre Russian Federation
EPI835940	PB1	Russian Federation	2016-Feb-19	A/Ekaterinburg/RII16/2016		WHO National Influenza Centre Russian Federation
EPI835924	PB1	Russian Federation	2016-Jan-23	A/Rostov-On-Don/RII27/2016		WHO National Influenza Centre Russian Federation
EPI835884	PB1	Russian Federation	2016-Jan-05	A/Vladivostok/RII104/2016		WHO National Influenza Centre Russian Federation
EPI835876	PB1	Russian Federation	2016-Feb-03	A/Ekaterinburg/RII08/2016		WHO National Influenza Centre Russian Federation
EPI835868	PB1	Russian Federation	2016-Jan-19	A/Ekaterinburg/RII01/2016		WHO National Influenza Centre Russian Federation
EPI835820	PB1	Russian Federation	2016-Jan-22	A/Samara/RII07/2016		WHO National Influenza Centre Russian Federation
EPI835748	PB1	Russian Federation	2016-Jan-20	A/Stavropol/RII06/2016		WHO National Influenza Centre Russian Federation
EPI835740	PB1	Russian Federation	2016-Feb-04	A/Samara/RII30/2016		WHO National Influenza Centre Russian Federation
EPI835732	PB1	Russian Federation	2016-Feb-21	A/Krasnodar/RII42/2016		WHO National Influenza Centre Russian Federation
EPI835724	PB1	Russian Federation	2016-Jan-27	A/Khabarovsk/RII27/2016		WHO National Influenza Centre Russian Federation
EPI834723	PB1	Montenegro	2016-Mar-09	A/Montenegro/265/2016		Centers for Disease Control and Prevention
EPI834715	PB1	Brazil	2016-Feb-19	A/Rio Grande Do Norte/138742/2016	National Influenza Center	Centers for Disease Control and Prevention
EPI834699	PB1	Philippines	2016-Apr-25	A/Philippines/200/2016		Centers for Disease Control and Prevention
EPI834668	PB1	Montenegro	2016-Mar-17	A/Montenegro/318/2016		Centers for Disease Control and Prevention
EPI834661	PB1	Argentina	2016-May-27	A/Argentina/1101/2016	Instituto Nacional de Enfermedades Infecciosas	Centers for Disease Control and Prevention
EPI834527	PB1	United States	2014-May-06	A/District Of Columbia/02/2014		Centers for Disease Control and Prevention
EPI833404	PB1	Brazil	2016-Feb-23	A/Brazil/7326/2016	Instituto Adolfo Lutz	Centers for Disease Control and Prevention
EPI833356	PB1	Brazil	2016-Jun-26	A/Brazil/5779/2016	Instituto Adolfo Lutz	Centers for Disease Control and Prevention
EPI833293	PB1	Brazil	2016-Apr-30	A/Para/140425-IEC/2016	National Influenza Center	Centers for Disease Control and Prevention
EPI833245	PB1	Brazil	2016-Mar-28	A/Paraiba/139616-IEC/2016	National Influenza Center	Centers for Disease Control and Prevention
EPI833205	PB1	Brazil	2016-Mar-28	A/Roraima/139333-IEC/2016	National Influenza Center	Centers for Disease Control and Prevention
EPI833191	PB1	Brazil	2016-Mar-14	A/Amapa/139215-IEC/2016	National Influenza Center	Centers for Disease Control and Prevention
EPI833135	PB1	Brazil	2016-May-11	A/Ceara/141872-IEC/2016	National Influenza Center	Centers for Disease Control and Prevention
EPI833119	PB1	Brazil	2016-Jun-03	A/Amazonas/141766-IEC/2016	National Influenza Center	Centers for Disease Control and Prevention
EPI833071	PB1	Brazil	2016-Apr-25	A/Amazonas/141201-IEC/2016	National Influenza Center	Centers for Disease Control and Prevention
EPI833063	PB1	Brazil	2016-Apr-18	A/Amazonas/141200-IEC/2016	National Influenza Center	Centers for Disease Control and Prevention
EPI833055	PB1	Brazil	2016-Apr-25	A/Rio Grande Do Norte/141183/2016	National Influenza Center	Centers for Disease Control and Prevention
EPI833015	PB1	Brazil	2016-Mar-10	A/Paraiba/139178-IEC/2016	National Influenza Center	Centers for Disease Control and Prevention
EPI832991	PB1	Guatemala	2016-Mar-16	A/Guatemala/86/2016	Laboratorio Nacional De Salud Guatemala	Centers for Disease Control and Prevention
EPI832904	PB1	United States	2016-Apr-13	A/Connecticut/33/2016	Connecticut Department. of Public Health	Centers for Disease Control and Prevention
EPI832896	PB1	United States	2016-Apr-13	A/California/109/2016	California Department of Health Services	Centers for Disease Control and Prevention
EPI832833	PB1	Jamaica	2016-Mar-19	A/Jamaica/547/2016	University of the West Indies	Centers for Disease Control and Prevention
EPI832801	PB1	India	2016-Mar-24	A/India/4183/2016	National Institute of Virology	Centers for Disease Control and Prevention
EPI832706	PB1	Martinique	2016-May-02	A/Martinique/2224/2016	National Influenza Center French Guiana and French Indies	Centers for Disease Control and Prevention
EPI832658	PB1	Indonesia	2016-Jan-18	A/Indonesia/Nihrd-Lpg 267/2016	Ministry of Health, NIHRD	Centers for Disease Control and Prevention
EPI832650	PB1	Indonesia	2016-Jan-11	A/Indonesia/Nihrd-Kpg 223/2016	Ministry of Health, NIHRD	Centers for Disease Control and Prevention
EPI832634	PB1	Indonesia	2016-Jan-12	A/Indonesia/Nihrd-Mrk 323/2016	Ministry of Health, NIHRD	Centers for Disease Control and Prevention
EPI832618	PB1	Indonesia	2016-Jan-14	A/Indonesia/Nihrd-Smg 211/2016	Ministry of Health, NIHRD	Centers for Disease Control and Prevention
EPI832571	PB1	United States	2016-Feb-18	A/Texas/144/2016	Baylor Scott and White Health	Centers for Disease Control and Prevention
EPI832563	PB1	Chile	2016-Mar-22	A/Talca/20692/2016	Instituto de Salud Publica de Chile	Centers for Disease Control and Prevention
EPI832555	PB1	Chile	2016-Mar-25	A/Santiago/20508/2016	Instituto de Salud Publica de Chile	Centers for Disease Control and Prevention
EPI831960	PB1	France	2016-Apr-04	A/Paris/2588/2016		Institut Pasteur
EPI863988	PB1	Japan	2016-Feb-25	A/AICHI/83/2016	Aichi Prefectural Institute of Public Health	National Institute of Infectious Diseases (NIID)	Takashita,Emi; Fujisaki,Seiichiro; Shirakura,Masayuki; Watanabe,Shinji; Odagiri,Takato
EPI830593	PB1	Afghanistan	2016-May-29	A/Afghanistan/112/2016	National Public Health Laboratory	Centers for Disease Control and Prevention
EPI830585	PB1	Afghanistan	2016-Jun-05	A/Afghanistan/435/2016	National Public Health Laboratory	Centers for Disease Control and Prevention
EPI830577	PB1	Afghanistan	2016-Jun-11	A/Afghanistan/455/2016	National Public Health Laboratory	Centers for Disease Control and Prevention
EPI830562	PB1	Afghanistan	2016-Jun-11	A/Afghanistan/087/2016	National Public Health Laboratory	Centers for Disease Control and Prevention
EPI830541	PB1	Guatemala	2016-Apr-01	A/Guatemala/6164/2016	Laboratorio Nacional De Salud Guatemala	Centers for Disease Control and Prevention
EPI830525	PB1	Guatemala	2016-Apr-21	A/Guatemala/178/2016	Laboratorio Nacional De Salud Guatemala	Centers for Disease Control and Prevention
EPI830379	PB1	South Africa	2016-Jul-01	A/South Africa/4486/2016	National Institute for Communicable Disease	Centers for Disease Control and Prevention
EPI830355	PB1	Brazil	2016-Jun-07	A/Brazil/1171/2016	Oswaldo Cruz Institute - FIOCRUZ - Laboratory of Respiratory Viruses and Measles (LVRS)	Centers for Disease Control and Prevention
EPI830339	PB1	Brazil	2016-Mar-21	A/Brazil/0492/2016	Oswaldo Cruz Institute - FIOCRUZ - Laboratory of Respiratory Viruses and Measles (LVRS)	Centers for Disease Control and Prevention
EPI830315	PB1	Brazil	2016-May-11	A/Brazil/0481/2016	Oswaldo Cruz Institute - FIOCRUZ - Laboratory of Respiratory Viruses and Measles (LVRS)	Centers for Disease Control and Prevention
EPI830259	PB1	Oman	2016-May-19	A/Oman/4783/2016	Central Public Health Laboratory, Ministry of Health	Centers for Disease Control and Prevention
EPI830180	PB1	Ecuador	2016-May-04	A/Ecuador/2572/2016	INSPI	Centers for Disease Control and Prevention
EPI830173	PB1	Ecuador	2016-Apr-27	A/Ecuador/2523/2016	INSPI	Centers for Disease Control and Prevention
EPI830165	PB1	Ecuador	2016-Apr-16	A/Ecuador/330/2016	INSPI	Centers for Disease Control and Prevention
EPI830109	PB1	Chile	2016-Jun-22	A/Valparaiso/43870/2016	Instituto de Salud Publica de Chile	Centers for Disease Control and Prevention
EPI830085	PB1	Vietnam	2016-May-18	A/Vietnam/GHS83/2016	Pasteur Institute, Influenza Laboratory	Centers for Disease Control and Prevention
EPI830045	PB1	Russian Federation	2016-Jan-25	A/Tomsk/17/2016	Ivanovsky Research Institute of Virology RAMS	Centers for Disease Control and Prevention
EPI829965	PB1	Peru	2016-Jun-23	A/Peru/3416/2016	US NAMRU-6	Centers for Disease Control and Prevention
EPI869175	PB1	New Caledonia	2016-Jul-11	A/New Caledonia/33/2016	Institut Pasteur New Caledonia	WHO Collaborating Centre for Reference and Research on Influenza	Deng,Y-M.; Iannello,P.; Spirason,N.; Lau,H.; Komadina,N.
EPI869159	PB1	Fiji	2016-May-10	A/Fiji/63/2016	National Centre for Scientific Services for Virology and Vector Borne Diseases	WHO Collaborating Centre for Reference and Research on Influenza	Deng,Y-M.; Iannello,P.; Spirason,N.; Lau,H.; Komadina,N.
EPI828798	PB1	United States	2016-Mar-31	A/Connecticut/29/2016	Connecticut Department. of Public Health	Centers for Disease Control and Prevention
EPI828791	PB1	United States	2016-Mar-31	A/Connecticut/29/2016	Connecticut Department. of Public Health	Centers for Disease Control and Prevention
EPI828717	PB1	United States	2016-Jul-20	A/Florida/71/2016	Florida Department of Health-Tampa	Centers for Disease Control and Prevention
EPI828625	PB1	El Salvador	2016-Apr-20	A/El Salvador/471/2016	Contiguo a Hospital Rosales	Centers for Disease Control and Prevention
EPI828586	PB1	El Salvador	2016-Apr-18	A/El Salvador/458/2016	Contiguo a Hospital Rosales	Centers for Disease Control and Prevention
EPI828570	PB1	El Salvador	2016-Apr-14	A/El Salvador/442/2016	Contiguo a Hospital Rosales	Centers for Disease Control and Prevention
EPI828538	PB1	El Salvador	2016-Apr-04	A/El Salvador/379/2016	Contiguo a Hospital Rosales	Centers for Disease Control and Prevention
EPI828530	PB1	El Salvador	2016-Mar-30	A/El Salvador/374/2016	Contiguo a Hospital Rosales	Centers for Disease Control and Prevention
EPI828482	PB1	Mexico	2016-Apr-14	A/Mexico/3833/2016	Laboratorio de Virus Respiratorio	Centers for Disease Control and Prevention
EPI828410	PB1	Paraguay	2016-Apr-19	A/Paraguay/8569/2016	Central Laboratory of Public Health	Centers for Disease Control and Prevention
EPI828371	PB1	Ethiopia	2016-May-27	A/Ethiopia/1587/2016	Ethiopian Public Health Institute, National Influenza Laboratory	Centers for Disease Control and Prevention
EPI828363	PB1	Peru	2016-Apr-29	A/Peru/52/2016	US NAMRU-6	Centers for Disease Control and Prevention
EPI828355	PB1	Mali	2016-Apr-20	A/Mali/6050/2016	NIC Lab CVD-MALI	Centers for Disease Control and Prevention
EPI828347	PB1	Mali	2016-Apr-20	A/Mali/6071/2016	NIC Lab CVD-MALI	Centers for Disease Control and Prevention
EPI828291	PB1	Mali	2016-Mar-23	A/Mali/047/2016	NIC Lab CVD-MALI	Centers for Disease Control and Prevention
EPI828252	PB1	Mali	2016-Mar-14	A/Mali/040/2016	NIC Lab CVD-MALI	Centers for Disease Control and Prevention
EPI828244	PB1	Mali	2016-Mar-08	A/Mali/101/2016	NIC Lab CVD-MALI	Centers for Disease Control and Prevention
EPI828213	PB1	Mali	2016-Feb-29	A/Mali/029/2016	NIC Lab CVD-MALI	Centers for Disease Control and Prevention
EPI828197	PB1	Mali	2016-Feb-22	A/Mali/025/2016	NIC Lab CVD-MALI	Centers for Disease Control and Prevention
EPI828173	PB1	Russian Federation	2016-Mar-09	A/Iiv-Cheboksary/128/2016	Ivanovsky Research Institute of Virology RAMS	Centers for Disease Control and Prevention
EPI828149	PB1	Russian Federation	2016-Feb-15	A/Krasnodar/33/2016	Ivanovsky Research Institute of Virology RAMS	Centers for Disease Control and Prevention
EPI828102	PB1	Russian Federation	2016-Jan-30	A/Iiv-Ryazan/49/2016	Ivanovsky Research Institute of Virology RAMS	Centers for Disease Control and Prevention
EPI828086	PB1	Russian Federation	2016-Jan-28	A/Iiv-Orenburg/120-L/2016	Ivanovsky Research Institute of Virology RAMS	Centers for Disease Control and Prevention
EPI828078	PB1	Russian Federation	2016-Mar-29	A/Iiv-Moscow/121/2016	Ivanovsky Research Institute of Virology RAMS	Centers for Disease Control and Prevention
EPI828070	PB1	Russian Federation	2016-Apr-04	A/Iiv-Moscow/131/2016	Ivanovsky Research Institute of Virology RAMS	Centers for Disease Control and Prevention
EPI828022	PB1	Russian Federation	2016-Jan-07	A/St. Petersburg/30/2016	Russian Academy of Medical Sciences	Centers for Disease Control and Prevention
EPI827998	PB1	Afghanistan	2016-Jan-03	A/Afghanistan/1325/2016	National Public Health Laboratory	Centers for Disease Control and Prevention
EPI827918	PB1	United States	2016-Mar-23	A/Texas/157/2016	Baylor Scott and White Health	Centers for Disease Control and Prevention
EPI827910	PB1	United States	2016-Feb-28	A/Texas/150/2016	Baylor Scott and White Health	Centers for Disease Control and Prevention
EPI827902	PB1	United States	2016-Feb-19	A/Texas/146/2016	Baylor Scott and White Health	Centers for Disease Control and Prevention
EPI827866	PB1	Chile	2016-Apr-04	A/Iquique/24993/2016	Instituto de Salud Publica de Chile	Centers for Disease Control and Prevention
EPI827851	PB1	United States	2016-May-12	A/California/115/2016	California Department of Health Services	Centers for Disease Control and Prevention
EPI827682	PB1	Brazil	2016-Apr-29	A/Brazil/0257 S2/2016	Oswaldo Cruz Institute - FIOCRUZ - Laboratory of Respiratory Viruses and Measles (LVRS)	Centers for Disease Control and Prevention
EPI827630	PB1	Rwanda	2016-Apr-21	A/Rwanda/603/2016	Rwanda Biomedical Center, National Reference Laboratory	Centers for Disease Control and Prevention
EPI827614	PB1	Rwanda	2016-Apr-07	A/Rwanda/396/2016	Rwanda Biomedical Center, National Reference Laboratory	Centers for Disease Control and Prevention
EPI827544	PB1	United States	2016-Feb-10	A/Texas/100/2016	Texas Department of State Health Services-Laboratory Services	Centers for Disease Control and Prevention
EPI827521	PB1	United States	2016-Feb-23	A/Pennsylvania/50/2016	UPMC-CLB Dept of Microbiology	Centers for Disease Control and Prevention
EPI827513	PB1	United States	2016-Feb-13	A/Pennsylvania/47/2016	UPMC-CLB Dept of Microbiology	Centers for Disease Control and Prevention
EPI841527	PB1	Japan	2016-Feb-25	A/AICHI/83/2016	Aichi Prefectural Institute of Public Health	National Institute of Infectious Diseases (NIID)	Takashita,Emi; Fujisaki,Seiichiro; Shirakura,Masayuki; Watanabe,Shinji; Odagiri,Takato
EPI825451	PB1	Paraguay	2016-Jun-11	A/Paraguay/0005/2016	Central Laboratory of Public Health	Centers for Disease Control and Prevention
EPI825443	PB1	Paraguay	2016-Jun-06	A/Paraguay/8670/2016	Central Laboratory of Public Health	Centers for Disease Control and Prevention
EPI825387	PB1	Brazil	2016-Jun-06	A/Brazil/0592/2016	Instituto Adolfo Lutz	Centers for Disease Control and Prevention
EPI825326	PB1	Peru	2016-May-28	A/Peru/56/2016	US NAMRU-6	Centers for Disease Control and Prevention
EPI825318	PB1	Peru	2016-May-06	A/Peru/55/2016	US NAMRU-6	Centers for Disease Control and Prevention
EPI825310	PB1	Hong Kong (SAR)	2016-May-17	A/Hong Kong/1719/2016	Government Virus Unit	Centers for Disease Control and Prevention
EPI825262	PB1	United States	2016-May-27	A/Wisconsin/70/2016	Wisconsin State Laboratory of Hygiene	Centers for Disease Control and Prevention
EPI825253	PB1	United States	2016-Jul-02	A/Vermont/31/2016	Vermont Department of Health Laboratory	Centers for Disease Control and Prevention
EPI825144	PB1	Hong Kong (SAR)	2016-May-16	A/Hong Kong/1721/2016	Government Virus Unit	Centers for Disease Control and Prevention
EPI825128	PB1	Hong Kong (SAR)	2016-May-16	A/Hong Kong/1722/2016	Government Virus Unit	Centers for Disease Control and Prevention
EPI816880	PB1	United States	2016-Apr-07	A/Minnesota/70/2016	Minnesota Department of Health	Centers for Disease Control and Prevention
EPI815794	PB1	United States	2016-Apr-18	A/Michigan/73/2016	Michigan Department of Community Health	Centers for Disease Control and Prevention
EPI815778	PB1	Mali	2016-Mar-08	A/Mali/033/2016	NIC Lab CVD-MALI	Centers for Disease Control and Prevention
EPI815730	PB1	Mali	2016-Feb-17	A/Mali/020/2016	NIC Lab CVD-MALI	Centers for Disease Control and Prevention
EPI815690	PB1	Peru	2016-Apr-07	A/Peru/47/2016	US NAMRU-6	Centers for Disease Control and Prevention
EPI815611	PB1	United States	2016-May-04	A/Arizona/64/2016	Arizona Department of Health Services	Centers for Disease Control and Prevention
EPI815570	PB1	United States	2016-Apr-22	A/Florida/62/2016	Florida Department of Health-Jacksonville	Centers for Disease Control and Prevention
EPI815503	PB1	Argentina	2016-May-17	A/Argentina/599/2016	Instituto Nacional de Enfermedades Infecciosas	Centers for Disease Control and Prevention
EPI815458	PB1	Argentina	2016-May-17	A/Argentina/720/2016	Instituto Nacional de Enfermedades Infecciosas	Centers for Disease Control and Prevention
EPI815409	PB1	Russian Federation	2016-Jan-25	A/St. Petersburg/149/2016	Russian Academy of Medical Sciences	Centers for Disease Control and Prevention
EPI815378	PB1	Russian Federation	2016-Jan-26	A/St. Petersburg/142/2016	Russian Academy of Medical Sciences	Centers for Disease Control and Prevention
EPI815355	PB1	Russian Federation	2015-Dec-24	A/St. Petersburg/11/2015	Russian Academy of Medical Sciences	Centers for Disease Control and Prevention
EPI815292	PB1	Ukraine	2016-Mar-01	A/Ternopil/754/2016	Institute of Epidemiology and Infectious Diseases AMS of Ukraine	Centers for Disease Control and Prevention
EPI815288	PB1	Madagascar	2016-Apr-12	A/Moramanga/1351/2016	Institut Pasteur de Madagascar	Centers for Disease Control and Prevention
EPI815243	PB1	Madagascar	2016-Mar-30	A/Antsirabe/1049/2016	Institut Pasteur de Madagascar	Centers for Disease Control and Prevention
EPI815224	PB1	South Africa	2016-Jun-20	A/South Africa/4002/2016	National Institute for Communicable Disease	Centers for Disease Control and Prevention
EPI815181	PB1	Ukraine	2016-Feb-10	A/Odessa/694/2016	Institute of Epidemiology and Infectious Diseases AMS of Ukraine	Centers for Disease Control and Prevention
EPI815166	PB1	Ukraine	2016-Feb-01	A/Odessa/692/2016	Institute of Epidemiology and Infectious Diseases AMS of Ukraine	Centers for Disease Control and Prevention
EPI815102	PB1	Ukraine	2016-Jan-29	A/Odessa/684/2016	Institute of Epidemiology and Infectious Diseases AMS of Ukraine	Centers for Disease Control and Prevention
EPI815047	PB1	Ukraine	2016-Mar-20	A/Kyiv/637/2016	Institute of Epidemiology and Infectious Diseases AMS of Ukraine	Centers for Disease Control and Prevention
EPI815007	PB1	Ukraine	2016-Jan-08	A/Kharkiv/344/2016	Institute of Epidemiology and Infectious Diseases AMS of Ukraine	Centers for Disease Control and Prevention
EPI814999	PB1	Ukraine	2016-Feb-02	A/Kyiv/329/2016	Institute of Epidemiology and Infectious Diseases AMS of Ukraine	Centers for Disease Control and Prevention
EPI814983	PB1	Ukraine	2016-Feb-03	A/Kyiv/317/2016	Institute of Epidemiology and Infectious Diseases AMS of Ukraine	Centers for Disease Control and Prevention
EPI814939	PB1	Barbados	2016-Feb-16	A/Barbados/4002/2016	Caribbean Epidemiology Center	Centers for Disease Control and Prevention
EPI814835	PB1	Honduras	2016-May-24	A/Honduras/8070/2016	Laboratorio Nacional de Virologia	Centers for Disease Control and Prevention
EPI814810	PB1	Honduras	2016-May-09	A/Honduras/7962/2016	Laboratorio Nacional de Virologia	Centers for Disease Control and Prevention
EPI814785	PB1	Honduras	2016-Apr-11	A/Honduras/17758/2016	Laboratorio Nacional de Virologia	Centers for Disease Control and Prevention
EPI814777	PB1	Honduras	2016-Jun-04	A/Honduras/7751/2016	Laboratorio Nacional de Virologia	Centers for Disease Control and Prevention
EPI814761	PB1	Honduras	2016-May-04	A/Honduras/7744/2016	Laboratorio Nacional de Virologia	Centers for Disease Control and Prevention
EPI814745	PB1	Honduras	2016-Apr-04	A/Honduras/17734/2016	Laboratorio Nacional de Virologia	Centers for Disease Control and Prevention
EPI814737	PB1	United States	2016-May-13	A/Hawaii/52/2016	State of Hawaii Department of Health	Centers for Disease Control and Prevention
EPI814689	PB1	United States	2016-Jan-01	A/Georgia/50/2016	Georgia Public Health Laboratory	Centers for Disease Control and Prevention
EPI814649	PB1	United States	2016-Mar-31	A/Michigan/54/2016	University of Michigan SPH EPID	Centers for Disease Control and Prevention
EPI814641	PB1	United States	2016-Mar-24	A/Pennsylvania/58/2016	UPMC-CLB Dept of Microbiology	Centers for Disease Control and Prevention
EPI814625	PB1	United States	2016-Feb-25	A/Pennsylvania/51/2016	UPMC-CLB Dept of Microbiology	Centers for Disease Control and Prevention
EPI814570	PB1	United States	2016-Feb-21	A/Virginia/31/2016	New York State Department of Health	Centers for Disease Control and Prevention
EPI814562	PB1	United States	2016-Jan-25	A/Arizona/33/2016	Arizona Department of Health Services	Centers for Disease Control and Prevention
EPI863982	PB1	Japan	2016-Apr-12	A/AICHI/96/2016	Aichi Prefectural Institute of Public Health	National Institute of Infectious Diseases (NIID)	Takashita,Emi; Fujisaki,Seiichiro; Shirakura,Masayuki; Watanabe,Shinji; Odagiri,Takato
EPI793010	PB1	United States	2016-May-23	A/Utah/40/2016	Utah Department of Health	Centers for Disease Control and Prevention
EPI792994	PB1	United States	2016-Mar-28	A/New York/65/2016	New York State Department of Health	Centers for Disease Control and Prevention
EPI792986	PB1	United States	2016-Apr-11	A/New York/70/2016	New York State Department of Health	Centers for Disease Control and Prevention
EPI792978	PB1	United States	2016-Mar-29	A/New York/66/2016	New York State Department of Health	Centers for Disease Control and Prevention
EPI792938	PB1	United States	2016-Mar-30	A/Hawaii/45/2016	State of Hawaii Department of Health	Centers for Disease Control and Prevention
EPI792922	PB1	United States	2016-May-03	A/Kentucky/28/2016	Kentucky Division of Laboratory Services	Centers for Disease Control and Prevention
EPI792874	PB1	United States	2016-Mar-23	A/Connecticut/23/2016	Connecticut Department. of Public Health	Centers for Disease Control and Prevention
EPI792786	PB1	United States	2016-Apr-09	A/California/106/2016	California Department of Health Services	Centers for Disease Control and Prevention
EPI792692	PB1	United States	2016-Apr-22	A/Texas/135/2016	Houston Department of Health and Human Services	Centers for Disease Control and Prevention
EPI792606	PB1	United States	2016-Apr-18	A/New Jersey/21/2016	New Jersey Department of Health & Senior Services	Centers for Disease Control and Prevention
EPI792598	PB1	United States	2016-Apr-04	A/Massachusetts/32/2016	Massachusetts Department of Public Health	Centers for Disease Control and Prevention
EPI792591	PB1	United States	2016-Apr-04	A/Massachusetts/32/2016	Massachusetts Department of Public Health	Centers for Disease Control and Prevention
EPI792497	PB1	United States	2016-Feb-14	A/California/89/2016	California Department of Health Services	Centers for Disease Control and Prevention
EPI792481	PB1	United States	2016-Feb-18	A/Virginia/23/2016	Virginia Division of Consolidated Laboratories	Centers for Disease Control and Prevention
EPI792433	PB1	Panama	2016-Jun-01	A/Panama/318478/2016	Instituto Conmemorativo Gorgas de Estudios de la Salud	Centers for Disease Control and Prevention
EPI792393	PB1	Panama	2016-May-17	A/Panama/318287/2016	Instituto Conmemorativo Gorgas de Estudios de la Salud	Centers for Disease Control and Prevention
EPI792385	PB1	Panama	2016-May-03	A/Panama/318201/2016	Instituto Conmemorativo Gorgas de Estudios de la Salud	Centers for Disease Control and Prevention
EPI792322	PB1	Argentina	2016-May-06	A/Argentina/398/2016	Instituto Nacional de Enfermedades Infecciosas	Centers for Disease Control and Prevention
EPI792306	PB1	Argentina	2016-Apr-25	A/Argentina/367/2016	Instituto Nacional de Enfermedades Infecciosas	Centers for Disease Control and Prevention
EPI792282	PB1	Argentina	2016-Apr-21	A/Argentina/295/2016	Instituto Nacional de Enfermedades Infecciosas	Centers for Disease Control and Prevention
EPI792266	PB1	Belize	2016-Apr-20	A/Belize/2650/2016	Caribbean Epidemiology Center	Centers for Disease Control and Prevention
EPI792258	PB1	Dominica	2016-Apr-25	A/Dominica/2523/2016	Caribbean Epidemiology Center	Centers for Disease Control and Prevention
EPI792250	PB1	Saint Vincent and the Grenadines	2016-Apr-27	A/St. Vincent And Grenadines/2445/2016	Caribbean Epidemiology Center	Centers for Disease Control and Prevention
EPI792186	PB1	Chile	2016-May-06	A/Santiago/30727/2016	Instituto de Salud Publica de Chile	Centers for Disease Control and Prevention
EPI792154	PB1	Chile	2016-Apr-18	A/Valparaiso/25941/2016	Instituto de Salud Publica de Chile	Centers for Disease Control and Prevention
EPI792082	PB1	United States	2016-Apr-18	A/Michigan/73/2016	Michigan Department of Community Health	Centers for Disease Control and Prevention
EPI792017	PB1	Brazil	2016-Apr-08	A/Brazil/1371/2016	Oswaldo Cruz Institute - FIOCRUZ - Laboratory of Respiratory Viruses and Measles (LVRS)	Centers for Disease Control and Prevention
EPI791953	PB1	Canada	2016-Apr-09	A/Ontario/RV1663/2016	National Microbiology Laboratory, Health Canada	Centers for Disease Control and Prevention
EPI791945	PB1	Canada	2016-Mar-11	A/Quebec/RV1641/2016	National Microbiology Laboratory, Health Canada	Centers for Disease Control and Prevention
EPI791929	PB1	Canada	2016-Mar-02	A/Quebec/RV1604/2016	National Microbiology Laboratory, Health Canada	Centers for Disease Control and Prevention
EPI791921	PB1	Canada	2016-Mar-09	A/Ontario/RV1528/2016	National Microbiology Laboratory, Health Canada	Centers for Disease Control and Prevention
EPI814682	PB1	Canada	2016-Feb-22	A/Quebec/RV1424/2016	National Microbiology Laboratory, Health Canada	Centers for Disease Control and Prevention
EPI791893	PB1	Canada	2016-Mar-19	A/Quebec/RV1404/2016	National Microbiology Laboratory, Health Canada	Centers for Disease Control and Prevention
EPI791885	PB1	Canada	2016-Mar-17	A/Quebec/RV1402/2016	National Microbiology Laboratory, Health Canada	Centers for Disease Control and Prevention
EPI791846	PB1	United States	2016-Mar-09	A/Georgia/44/2016	Georgia Public Health Laboratory	Centers for Disease Control and Prevention
EPI791711	PB1	United States	2016-Apr-06	A/Connecticut/17/2016	Connecticut Department. of Public Health	Centers for Disease Control and Prevention
EPI791671	PB1	Bahrain	2016-Jan-03	A/Bahrain/16/2016	Ministry of Health Bahrain	Centers for Disease Control and Prevention
EPI791663	PB1	Bahrain	2015-Nov-04	A/Bahrain/186/2015	Ministry of Health Bahrain	Centers for Disease Control and Prevention
EPI791623	PB1	United States	2016-Mar-12	A/Pennsylvania/31/2016	Pennsylvania Department of Health	Centers for Disease Control and Prevention
EPI791562	PB1	United States	2016-Mar-10	A/Tennessee/05/2016	Vanderbilt University Medical Center	Centers for Disease Control and Prevention
EPI791538	PB1	Hong Kong (SAR)	2016-Jan-05	A/Hong Kong/93/2016	Government Virus Unit	Centers for Disease Control and Prevention
EPI791514	PB1	United States	2016-Mar-24	A/Kansas/12/2016	Kansas Department of Health and Environment	Centers for Disease Control and Prevention
EPI788903	PB1	Singapore	2016-Jun-07	A/Singapore/INFMOH-16-0057/2016	Ministry of Health, Singapore	Ministry of Health, Singapore	Chen,B.; Phuah,S.P.; Mak,T.M.; Chen,S.L.; Yen,T; Yeo,J; Cui,L; Lin,R.T.P.
EPI788895	PB1	Singapore	2016-Apr-20	A/Singapore/INFNUH-16-0013/2016	Ministry of Health, Singapore	Ministry of Health, Singapore	Chen,B.; Phuah,S.P.; Mak,T.M.; Chen,S.L.; Yen,T; Yeo,J; Cui,L; Lin,R.T.P.
EPI788847	PB1	Singapore	2016-Apr-07	A/Singapore/INFTT-16-0475/2016	Ministry of Health, Singapore	Ministry of Health, Singapore	Chen,B.; Phuah,S.P.; Mak,T.M.; Chen,S.L.; Yen,T; Yeo,J; Cui,L; Lin,R.T.P.
EPI788831	PB1	Singapore	2016-Apr-29	A/Singapore/INFTT-16-0525/2016	Ministry of Health, Singapore	Ministry of Health, Singapore	Chen,B.; Phuah,S.P.; Mak,T.M.; Chen,S.L.; Yen,T; Yeo,J; Cui,L; Lin,R.T.P.
EPI788775	PB1	Singapore	2016-Apr-22	A/Singapore/INFGP-16-0981/2016	Ministry of Health, Singapore	Ministry of Health, Singapore	Chen,B.; Phuah,S.P.; Mak,T.M.; Chen,S.L.; Yen,T; Yeo,J; Cui,L; Lin,R.T.P.
EPI788758	PB1	Singapore	2016-Mar-11	A/Singapore/INFKK-16-0149/2016	Ministry of Health, Singapore	Ministry of Health, Singapore	Chen,B.; Phuah,S.P.; Mak,T.M.; Chen,S.L.; Yen,T; Yeo,J; Cui,L; Lin,R.T.P.
EPI788750	PB1	Singapore	2016-Mar-11	A/Singapore/INFMOH-16-0042/2016	Ministry of Health, Singapore	Ministry of Health, Singapore	Chen,B.; Phuah,S.P.; Mak,T.M.; Chen,S.L.; Yen,T; Yeo,J; Cui,L; Lin,R.T.P.
EPI788726	PB1	Singapore	2016-Feb-25	A/Singapore/INFMOH-16-0039/2016	Ministry of Health, Singapore	Ministry of Health, Singapore	Chen,B.; Phuah,S.P.; Mak,T.M.; Chen,S.L.; Yen,T; Yeo,J; Cui,L; Lin,R.T.P.
EPI788702	PB1	Singapore	2016-Mar-25	A/Singapore/INFNUH-16-0010/2016	Ministry of Health, Singapore	Ministry of Health, Singapore	Chen,B.; Phuah,S.P.; Mak,T.M.; Chen,S.L.; Yen,T; Yeo,J; Cui,L; Lin,R.T.P.
EPI788658	PB1	Singapore	2016-Mar-24	A/Singapore/INFTT-16-0425/2016	Ministry of Health, Singapore	Ministry of Health, Singapore	Chen,B.; Phuah,S.P.; Mak,T.M.; Chen,S.L.; Yen,T; Yeo,J; Cui,L; Lin,R.T.P.
EPI788642	PB1	Singapore	2016-Mar-28	A/Singapore/INFGP-16-0842/2016	Ministry of Health, Singapore	Ministry of Health, Singapore	Chen,B.; Phuah,S.P.; Mak,T.M.; Chen,S.L.; Yen,T; Yeo,J; Cui,L; Lin,R.T.P.
EPI788618	PB1	Singapore	2016-Mar-11	A/Singapore/INFGP-16-0709/2016	Ministry of Health, Singapore	Ministry of Health, Singapore	Chen,B.; Phuah,S.P.; Mak,T.M.; Chen,S.L.; Yen,T; Yeo,J; Cui,L; Lin,R.T.P.
EPI788562	PB1	Singapore	2016-Feb-18	A/Singapore/INFTT-16-0242/2016	Ministry of Health, Singapore	Ministry of Health, Singapore	Chen,B.; Phuah,S.P.; Mak,T.M.; Chen,S.L.; Yen,T; Yeo,J; Cui,L; Lin,R.T.P.
EPI788506	PB1	Singapore	2016-Feb-10	A/Singapore/INFTT-16-0164/2016	Ministry of Health, Singapore	Ministry of Health, Singapore	Chen,B.; Phuah,S.P.; Mak,T.M.; Chen,S.L.; Yen,T; Yeo,J; Cui,L; Lin,R.T.P.
EPI788482	PB1	Singapore	2016-Feb-12	A/Singapore/INFGP-16-0368/2016	Ministry of Health, Singapore	Ministry of Health, Singapore	Chen,B.; Phuah,S.P.; Mak,T.M.; Chen,S.L.; Yen,T; Yeo,J; Cui,L; Lin,R.T.P.
EPI788458	PB1	Singapore	2016-Feb-01	A/Singapore/INFGP-16-0262/2016	Ministry of Health, Singapore	Ministry of Health, Singapore	Chen,B.; Phuah,S.P.; Mak,T.M.; Chen,S.L.; Yen,T; Yeo,J; Cui,L; Lin,R.T.P.
EPI788418	PB1	Singapore	2016-Jan-11	A/Singapore/INFTT-16-0013/2016	Ministry of Health, Singapore	Ministry of Health, Singapore	Chen,B.; Phuah,S.P.; Mak,T.M.; Chen,S.L.; Yen,T; Yeo,J; Cui,L; Lin,R.T.P.
EPI788394	PB1	Singapore	2016-Jan-28	A/Singapore/INFGP-16-0226/2016	Ministry of Health, Singapore	Ministry of Health, Singapore	Chen,B.; Phuah,S.P.; Mak,T.M.; Chen,S.L.; Yen,T; Yeo,J; Cui,L; Lin,R.T.P.
EPI788370	PB1	Singapore	2016-Jan-18	A/Singapore/INFGP-16-0109/2016	Ministry of Health, Singapore	Ministry of Health, Singapore	Chen,B.; Phuah,S.P.; Mak,T.M.; Chen,S.L.; Yen,T; Yeo,J; Cui,L; Lin,R.T.P.
EPI788354	PB1	Singapore	2016-Jan-11	A/Singapore/INFGP-16-0064/2016	Ministry of Health, Singapore	Ministry of Health, Singapore	Chen,B.; Phuah,S.P.; Mak,T.M.; Chen,S.L.; Yen,T; Yeo,J; Cui,L; Lin,R.T.P.
EPI774554	PB1	Japan	2016-Mar-07	A/GUNMA/118/2016	Gunma Prefectural Institute of Public Health and Environmental Sciences	National Institute of Infectious Diseases (NIID)	Takashita,Emi; Fujisaki,Seiichiro; Shirakura,Masayuki; Watanabe,Shinji; Odagiri,Takato
EPI772893	PB1	Albania	2016-Feb-28	A/Albania/6660/2016	Institute of Public Health	Centers for Disease Control and Prevention
EPI772877	PB1	Albania	2016-Feb-01	A/Albania/6376/2016	Institute of Public Health	Centers for Disease Control and Prevention
EPI772837	PB1	Albania	2016-Feb-19	A/Albania/6665/2016	Institute of Public Health	Centers for Disease Control and Prevention
EPI772829	PB1	Albania	2016-Feb-10	A/Albania/6484/2016	Institute of Public Health	Centers for Disease Control and Prevention
[truncated: 17,721 more rows]
